# Supplementary material for: MIDAS2: Metagenomic Intra-species Diversity Analysis System
Source: Bioinformatics. 2022 Nov 2;39(1):btac713. doi: 10.1093/bioinformatics/btac713 (PMC9805558; doi:10.1093/bioinformatics/btac713)
Supplement: btac713_Supplementary_Data [file btac713_supplementary_data.zip]

Archive with 6 entries (5 files):
- btac713_Supplementary_Data/
- btac713_Supplementary_Data/Supplemental Table S16-separable.xls
- btac713_Supplementary_Data/Supplemental Table S17-inseparable.xls
- btac713_Supplementary_Data/Supplemental Table S5-Instrain-SNVs.xls
- btac713_Supplementary_Data/Supplemental Table S7-checkM.xls
- btac713_Supplementary_Data/supplementary.pdf
