# Supplementary material for: MIDAS2: Metagenomic Intra-species Diversity Analysis System
Source: Bioinformatics. 2022 Nov 2;39(1):btac713. doi: 10.1093/bioinformatics/btac713 (PMC9805558; doi:10.1093/bioinformatics/btac713)
Supplement: btac713_Supplementary_Data [file btac713_supplementary_data.zip › btac713_Supplementary_Data/Supplemental Table S16-separable.xls]

## Sheet: 2021_08_31_safe_species
species_id	species_name	pass_ratio
100001	g__GCA-900066495;s__	1
100002	g__Blautia_A;s__Blautia_A sp900066165	1
100006	g__Staphylococcus;s__Staphylococcus xylosus	1
100007	g__Lactobacillus;s__Lactobacillus intestinalis	1
100009	g__Lactobacillus_B;s__Lactobacillus_B murinus	0.933333
100005	g__Terrisporobacter;s__Terrisporobacter glycolicus_A	1
100010	g__Staphylococcus_A;s__Staphylococcus_A lentus	1
100004	g__Anaerotruncus;s__Anaerotruncus colihominis	1
100008	g__Lactobacillus;s__Lactobacillus johnsonii	1
100003	g__Alistipes;s__Alistipes shahii	1
100013	g__Bacteroides;s__	0.6
100012	g__Bacillus;s__Bacillus subtilis	1
100011	g__Staphylococcus;s__Staphylococcus xylosus_B	1
100015	g__Enterobacter;s__Enterobacter mori	0.933333
100014	g__Clostridium;s__Clostridium butyricum	0.933333
100019	g__Enterobacter;s__	0.866667
100017	g__Collinsella;s__	1
100021	g__Lactobacillus_H;s__Lactobacillus_H vaginalis_A	1
100016	g__Anaerotignum;s__Anaerotignum sp001304995	1
100020	g__Lactobacillus_D;s__Lactobacillus_D curvatus	1
100018	g__Coprococcus;s__Coprococcus eutactus	1
100023	g__Streptococcus;s__Streptococcus parasanguinis	0.8
100024	g__Paraclostridium;s__Paraclostridium massiliensis	1
100025	g__Staphylococcus;s__Staphylococcus nepalensis	1
100029	g__Bacteroides;s__Bacteroides finegoldii	1
100028	g__Anaerostipes;s__Anaerostipes hadrus_A	1
100026	g__Catenibacterium;s__Catenibacterium mitsuokai	1
100031	g__Blautia_A;s__Blautia_A sp900066205	0.733333
100030	g__CAG-603;s__CAG-603 sp900066105	1
100027	g__Mitsuokella;s__Mitsuokella jalaludinii	1
100022	g__Faecalibacterium;s__Faecalibacterium prausnitzii_C	1
100034	g__Massilimaliae;s__Massilimaliae timonensis	1
100032	g__Hungatella;s__Hungatella effluvii	1
100035	g__Blautia_A;s__Blautia_A hydrogenotrophica	0.933333
100037	g__Turicibacter;s__Turicibacter sp001543345	1
100040	g__UBA1191;s__UBA1191 sp900066305	1
100036	g__GCA-900066995;s__GCA-900066995 sp900291955	1
100038	g__Dorea;s__Dorea longicatena	1
100033	g__CAG-41;s__CAG-41 sp900066215	1
100042	g__Bacteroides_A;s__Bacteroides_A sp900066445	1
100043	g__Bacteroides_A;s__Bacteroides_A sp900066455	1
100039	g__Faecalibacterium;s__Faecalibacterium prausnitzii_H	1
100047	g__Clostridium;s__Clostridium disporicum	0.533333
100041	g__Acetatifactor;s__Acetatifactor sp900066365	1
100044	g__Parabacteroides;s__Parabacteroides merdae	1
100049	g__GCA-900066495;s__GCA-900066495 sp900066495	1
100048	g__Clostridium_P;s__Clostridium_P ventriculi	0.933333
100046	g__Megasphaera;s__Megasphaera sp900066485	1
100050	g__Blautia_A;s__Blautia_A sp900066505	1
100052	g__Anaerostipes;s__Anaerostipes sp000508985	0.933333
100045	g__Erysipelatoclostridium;s__Erysipelatoclostridium sp000752095	1
100053	g__Alistipes;s__Alistipes sp002358415	1
100051	g__GCA-900066575;s__GCA-900066575 sp900066385	1
100054	g__Bacteroides;s__Bacteroides acidifaciens	0.8
100055	g__Muribaculum;s__Muribaculum intestinale	1
100057	g__Bacteroides;s__Bacteroides sp002491635	0.933333
100056	g__Muribaculum;s__Muribaculum sp002358615	1
100058	g__Eubacterium_I;s__Eubacterium_I sp900066595	1
100059	g__Lawsonibacter;s__Lawsonibacter sp900066645	1
100063	g__Emergencia;s__Emergencia sp900066695	1
100065	g__Anaerostipes;s__Anaerostipes sp900066705	0.8
100066	g__GCA-900066755;s__GCA-900066755 sp900066755	1
100062	g__Intestinibacter;s__Intestinibacter bartlettii	1
100064	g__Clostridium;s__Clostridium baratii	0.933333
100067	g__Dorea;s__Dorea sp900066765	1
100068	g__Agathobaculum;s__Agathobaculum sp900291975	0.933333
100060	g__Lachnospira;s__Lachnospira eligens_B	1
100070	g__Lawsonibacter;s__Lawsonibacter sp900066825	1
100073	g__GCA-900066905;s__GCA-900066905 sp900066905	1
100071	g__Pseudoflavonifractor;s__Pseudoflavonifractor capillosus	1
100069	g__Clostridium_A;s__Clostridium_A leptum	1
100075	g__GCA-900066935;s__GCA-900066935 sp900066925	1
100072	g__UBA1394;s__UBA1394 sp900066845	1
100076	g__Roseburia;s__Roseburia intestinalis	1
100077	g__Eubacterium_E;s__Eubacterium_E hallii_A	1
100074	g__Alistipes;s__Alistipes onderdonkii	1
100080	g__Anaerostipes;s__Anaerostipes caccae	0.933333
100079	g__Exiguobacterium;s__	1
100081	g__Corynebacterium;s__Corynebacterium propinquum	1
100078	g__Lachnospira;s__Lachnospira rogosae	1
100082	g__Acinetobacter;s__Acinetobacter fasciculus	1
100083	g__Bacillus_X;s__Bacillus_X simplex	1
100086	g__Lawsonibacter;s__	0.8
100088	g__Streptococcus;s__Streptococcus lutetiensis	1
100087	g__CAG-81;s__CAG-81 sp000435795	1
100091	g__Achromobacter;s__Achromobacter xylosoxidans	1
100090	g__Lawsonibacter;s__	1
100085	g__Collinsella;s__Collinsella aerofaciens_F	1
100092	g__UBA7160;s__	1
100093	g__Klebsiella_A;s__Klebsiella_A grimontii	1
100095	g__GCA-900066755;s__	1
100089	g__CAG-353;s__CAG-353 sp900066885	1
100084	g__Gemmiger;s__Gemmiger formicilis	1
100098	g__Bacteroides;s__Bacteroides bouchesdurhonensis	1
100096	g__Leuconostoc;s__	1
100097	g__Lactobacillus_B;s__Lactobacillus_B animalis	1
100102	g__Terrisporobacter;s__	1
100100	f__Massilibacillaceae;s__	1
100101	g__Micrococcus;s__Micrococcus luteus	1
100103	f__Anaerovoracaceae;s__	1
100104	g__Clostridium;s__	0.933333
100099	g__Flavonifractor;s__Flavonifractor plautii	1
100105	g__Bacteroides;s__Bacteroides clarus	1
100109	g__Streptococcus;s__	0.6
100107	g__Klebsiella_A;s__Klebsiella_A oxytoca	0.933333
100108	g__Citrobacter;s__Citrobacter freundii	0.933333
100110	g__Kluyvera;s__	1
100106	g__Enterococcus_D;s__Enterococcus_D gallinarum	1
100111	g__Cutibacterium;s__Cutibacterium acnes	1
100112	g__Actinomyces;s__Actinomyces sp900323545	1
100114	g__Streptococcus;s__	0.866667
100115	g__Clostridium_J;s__	0.933333
100117	g__Barnesiella;s__Barnesiella sp003150885	1
100116	g__Exiguobacterium_A;s__	1
100118	f__Lachnospiraceae;s__	1
100119	g__Blautia;s__Blautia sp000432195	1
100121	g__Eubacterium;s__Eubacterium callanderi	1
100120	g__Peptoniphilus_A;s__Peptoniphilus_A harei_A	1
100124	g__Citrobacter;s__Citrobacter pasteurii	1
100123	g__Blautia;s__Blautia sp001304935	1
100125	g__Clostridium_B;s__Clostridium_B tyrobutyricum	0.933333
100122	g__Staphylococcus;s__Staphylococcus epidermidis	1
100126	f__Anaerovoracaceae;s__	1
100113	g__Streptococcus;s__Streptococcus salivarius	1
100127	g__UBA7096;s__	1
100128	g__Alistipes;s__	1
100129	g__Marseille-P4683;s__Marseille-P4683 sp900232885	1
100132	g__Beduini;s__	1
100131	g__Anaerotruncus;s__Anaerotruncus rubiinfantis	1
100134	g__KLE1796;s__KLE1796 sp001580115	1
100130	g__Peptoniphilus_C;s__	1
100133	g__Blautia_A;s__Blautia_A sp000433815	1
100136	g__Agathobacter;s__Agathobacter sp000434275	0.8
100135	g__Murimonas;s__Murimonas intestini	1
100138	g__Parabacteroides;s__Parabacteroides johnsonii	1
100137	g__UBA7160;s__	1
100139	g__Eubacterium_G;s__Eubacterium_G sp000434315	1
100143	g__Turicibacter;s__Turicibacter sanguinis	1
100145	g__Hungatella;s__	1
100147	g__Bacillus;s__Bacillus paralicheniformis	1
100140	g__CAG-56;s__CAG-56 sp900066615	1
100141	f__Lachnospiraceae;s__	1
100142	g__Blautia_A;s__Blautia_A massiliensis	1
100146	g__Dorea;s__Dorea formicigenerans	1
100149	g__Clostridium;s__Clostridium saudiense	0.933333
100144	g__Barnesiella;s__Barnesiella intestinihominis	1
100148	g__Tyzzerella;s__Tyzzerella nexilis	1
100152	g__Hungatella;s__	1
100150	g__Hungatella;s__Hungatella hathewayi	0.933333
100151	g__Clostridium;s__Clostridium paraputrificum	0.933333
100155	g__Weissella;s__Weissella confusa	1
100153	g__CAG-45;s__CAG-45 sp000438375	0.933333
100157	g__Paeniclostridium;s__Paeniclostridium sordellii	1
100162	g__Enterococcus_B;s__Enterococcus_B durans	1
100154	g__CAG-45;s__CAG-45 sp900066395	1
100160	g__Collinsella;s__	1
100159	g__Sellimonas;s__Sellimonas intestinalis	1
100161	g__Lactobacillus;s__Lactobacillus amylovorus	1
100164	f__Lachnospiraceae;s__	1
100163	g__Enterococcus_C;s__Enterococcus_C asini	1
100165	g__Dorea;s__Dorea sp900086625	1
100167	g__Collinsella;s__Collinsella sp002232035	0.933333
100171	g__Blautia_A;s__Blautia_A sp900120195	0.733333
100168	g__Butyricimonas;s__	0.866667
100169	g__Eubacterium_G;s__Eubacterium_G sp000432355	0.933333
100166	g__Lactobacillus_H;s__Lactobacillus_H fermentum	1
100170	g__Alistipes_A;s__Alistipes_A sp900240235	1
100172	g__Clostridium_M;s__Clostridium_M lavalense	1
100173	g__Solobacterium;s__Solobacterium moorei	1
100175	g__Faecalicatena;s__Faecalicatena sp000509105	1
100176	g__Faecalicatena;s__Faecalicatena orotica	1
100174	g__Parabacteroides;s__	1
100178	g__Lawsonibacter;s__	1
100179	g__Clostridium_M;s__	0.933333
100181	g__UBA9414;s__	1
100184	g__Blautia_A;s__	1
100177	g__Anaerotignum;s__Anaerotignum sp000436415	1
100183	g__Butyricimonas;s__Butyricimonas sp002161485	1
100182	g__Mitsuokella;s__	1
100186	g__Holdemanella;s__	1
100187	g__Lachnospira;s__Lachnospira sp003537285	1
100191	g__Bacillus_E;s__Bacillus_E coagulans	1
100192	g__Holdemania;s__Holdemania filiformis	1
100185	g__Agathobaculum;s__Agathobaculum butyriciproducens	1
100194	g__UBA9502;s__	1
100189	g__Coprococcus;s__Coprococcus sp900066115	1
100190	g__CAG-127;s__CAG-127 sp900319515	1
100196	g__Bacteroides;s__Bacteroides thetaiotaomicron	1
100197	g__Collinsella;s__	1
100198	g__Clostridium_M;s__Clostridium_M citroniae	1
100200	g__Blautia_A;s__	1
100195	g__Faecalibacterium;s__Faecalibacterium prausnitzii_E	1
100193	g__KLE1615;s__KLE1615 sp900066985	1
100201	g__Blautia_A;s__Blautia_A sp900066145	1
100202	f__Lachnospiraceae;s__	0.933333
100204	g__Eubacterium_G;s__Eubacterium_G sp000435815	1
100203	g__Butyricimonas;s__Butyricimonas virosa	0.933333
100199	g__Streptococcus;s__Streptococcus parasanguinis_B	1
100206	g__Dorea;s__Dorea sp900066555	1
100213	g__Blautia_A;s__	0.933333
100212	g__Blautia_A;s__Blautia_A obeum	1
100208	g__Eubacterium_G;s__Eubacterium_G ventriosum	1
100205	g__CAG-81;s__CAG-81 sp900066535	1
100216	g__Blautia_A;s__	0.8
100209	g__Eubacterium_F;s__Eubacterium_F sp003491505	1
100214	g__Veillonella;s__Veillonella dispar_A	1
100219	g__Eubacterium;s__Eubacterium limosum_A	1
100218	g__Acidaminococcus;s__Acidaminococcus sp900291475	1
100221	g__Parabacteroides;s__Parabacteroides bouchesdurhonensis	1
100220	f__Butyricicoccaceae;s__	1
100222	g__Parabacteroides;s__	1
100223	g__Absiella;s__	1
100224	g__Bacteroides;s__Bacteroides sp003545565	1
100215	g__Prevotella;s__Prevotella stercorea	1
100217	g__Acetatifactor;s__Acetatifactor sp900066565	1
100227	g__Bacillus;s__Bacillus sonorensis	1
100229	g__Dorea;s__Dorea sp000433215	1
100230	g__Lactococcus;s__Lactococcus petauri	1
100226	g__Lactococcus;s__Lactococcus lactis	1
100225	g__Duodenibacillus;s__	1
100234	g__Vagococcus;s__Vagococcus teuberi	1
100233	g__CAG-81;s__CAG-81 sp900066785	1
100235	g__Enterobacter;s__Enterobacter kobei	0.933333
100238	g__Enterococcus_D;s__Enterococcus_D casseliflavus	0.6
100236	g__Bacteroides;s__Bacteroides fragilis_A	1
100231	g__Coprococcus;s__Coprococcus eutactus_A	1
100241	g__Desulfovibrio;s__	0.933333
100240	g__Absiella;s__	1
100243	g__Bacteroides_B;s__Bacteroides_B massiliensis	1
100245	g__Roseburia;s__	1
100242	g__Clostridium_M;s__Clostridium_M sp000431375	1
100248	g__Weissella;s__Weissella cibaria	1
100246	g__Streptococcus;s__Streptococcus pasteurianus	1
100244	g__Catenibacterium;s__Catenibacterium sp000437715	1
100252	g__Blautia_A;s__Blautia_A obeum_B	1
100247	g__Collinsella;s__Collinsella intestinalis	1
100250	g__TF01-11;s__TF01-11 sp001414325	1
100249	g__Faecalicatena;s__Faecalicatena faecis	1
100255	g__CAG-81;s__CAG-81 sp900066055	0.866667
100256	g__Olsenella_B;s__Olsenella_B sp000752675	1
100260	g__Collinsella;s__	0.733333
100251	g__Fusicatenibacter;s__Fusicatenibacter saccharivorans	1
100254	g__Odoribacter;s__Odoribacter splanchnicus	1
100253	g__Holdemanella;s__Holdemanella sp002299315	1
100259	g__UBA9502;s__	1
100263	g__Blautia_A;s__Blautia_A sp900066335	1
100264	g__Exiguobacterium;s__	1
100262	g__Eubacterium_E;s__Eubacterium_E hallii	1
100265	g__Bacteroides;s__Bacteroides nordii	1
100269	g__Erysipelatoclostridium;s__	1
100258	g__Ruminococcus_E;s__Ruminococcus_E bromii_B	1
100267	g__CAG-536;s__CAG-536 sp000434355	1
100268	g__Faecalicatena;s__Faecalicatena sp900066545	1
100274	g__UBA9502;s__UBA9502 sp003506385	1
100273	g__Bacteroides_A;s__Bacteroides_A coprophilus	1
100277	g__Streptococcus;s__Streptococcus mutans	1
100271	g__Roseburia;s__Roseburia inulinivorans	1
100272	g__Prevotella;s__Prevotella sp000434515	1
100278	g__Hungatella_A;s__	1
100281	g__Lachnoclostridium_A;s__	1
100276	g__Caecibacter;s__	1
100284	g__Parabacteroides;s__	0.866667
100285	g__UBA7185;s__	0.866667
100280	f__Lachnospiraceae;s__	1
100286	f__CAG-274;s__	0.533333
100282	g__TF01-11;s__TF01-11 sp003524945	1
100287	g__Robinsoniella;s__	1
100291	g__CAG-1427;s__	1
100298	g__Streptococcus;s__	0.8
100295	g__Clostridium_E;s__Clostridium_E sporosphaeroides	0.933333
100294	g__Phascolarctobacterium_A;s__	1
100297	g__UBA7057;s__	0.866667
100296	g__Peptostreptococcus;s__Peptostreptococcus anaerobius	1
100300	g__CAG-1427;s__	0.8
100299	g__Pauljensenia;s__	1
100289	g__Prevotella;s__Prevotella buccae	1
100301	g__Blautia_A;s__	1
100304	g__CAG-1427;s__	0.933333
100305	g__RF16;s__	0.933333
100307	g__Rothia;s__Rothia mucilaginosa	0.533333
100308	g__Pauljensenia;s__Pauljensenia keddieii	0.933333
100303	g__Varibaculum;s__Varibaculum cambriense_A	1
100311	g__Veillonella;s__	0.666667
100313	g__Collinsella;s__Collinsella vaginalis	0.533333
100310	g__Phascolarctobacterium_A;s__	1
100312	g__Eisenbergiella;s__	1
100315	g__CAG-306;s__	0.866667
100318	g__Streptococcus;s__Streptococcus infantis_I	0.933333
100316	g__UBA945;s__	0.866667
100319	g__Pygmaiobacter;s__Pygmaiobacter massiliensis	0.933333
100320	g__Collinsella;s__	1
100323	g__Enterococcus_D;s__Enterococcus_D sp002850555	0.6
100325	g__CAG-95;s__	0.866667
100322	g__Odoribacter;s__	1
100328	g__CAG-272;s__	0.933333
100326	g__Rothia;s__	1
100330	g__Lactobacillus_G;s__Lactobacillus_G parabuchneri	1
100336	g__Varibaculum;s__	0.733333
100334	g__UBA5446;s__	0.866667
100335	g__Enterococcus_G;s__Enterococcus_G italicus	0.933333
100339	g__UBA9475;s__	0.733333
100342	g__Oxalobacter;s__	0.533333
100337	g__Morganella;s__Morganella morganii_B	0.933333
100332	g__CAG-605;s__CAG-605 sp000433255	0.866667
100340	g__Clostridium_E;s__	0.666667
100338	g__Anaerobiospirillum;s__	0.8
100346	f__Lachnospiraceae;s__	0.533333
100343	g__Odoribacter;s__	0.933333
100341	f__Atopobiaceae;s__	1
100348	g__CAG-485;s__	0.533333
100344	g__QALS01;s__	1
100345	g__UBA1829;s__UBA1829 sp002338895	0.933333
100352	g__UBA1740;s__	0.533333
100347	g__Tener-01;s__Tener-01 sp001940985	0.933333
100350	f__CAG-272;s__	0.866667
100351	g__CAG-521;s__	1
100349	g__CAG-1138;s__CAG-1138 sp000434675	1
100354	g__CAG-485;s__CAG-485 sp001701295	1
100357	g__CAG-873;s__	0.933333
100355	g__Parabacteroides;s__	1
100356	g__Lachnobacterium;s__	1
100353	g__UBA7173;s__	1
100359	g__UBA7182;s__	0.933333
100358	g__UBA1436;s__UBA1436 sp002329395	0.933333
100361	g__SZUA-378;s__	0.733333
100360	g__UBA1829;s__	0.933333
100363	g__Zag1;s__Zag1 sp001917115	1
100364	g__Coprococcus;s__	0.933333
100365	g__CAG-269;s__	0.866667
100366	f__CAG-382;s__	1
100367	f__Anaerovoracaceae;s__	1
100368	g__F23-B02;s__	1
100362	g__CAG-115;s__CAG-115 sp003531585	1
100373	f__UBA1255;s__	0.866667
100372	g__CAG-273;s__CAG-273 sp003507395	1
100375	g__CAG-269;s__	0.866667
100369	g__CAG-170;s__CAG-170 sp003516765	1
100370	g__CAG-170;s__	1
100376	g__UBA1103;s__	0.6
100374	f__CAG-631;s__	1
100371	g__CAG-390;s__CAG-390 sp003523225	1
100380	g__Merdibacter;s__	0.8
100381	g__CAG-628;s__	0.733333
100378	f__Lachnospiraceae;s__	1
100377	f__Oscillospiraceae;s__	0.866667
100382	g__CAG-269;s__	0.866667
100383	g__UBA737;s__	1
100379	g__Eubacterium_R;s__	1
100384	g__CAG-354;s__	0.8
100385	g__Zag111;s__	0.8
100388	f__Acutalibacteraceae;s__	0.866667
100386	f__CAG-272;s__	1
100387	f__Lachnospiraceae;s__	0.933333
100391	g__UBA11475;s__UBA11475 sp003538975	0.533333
100392	g__Ruminococcus_E;s__Ruminococcus_E sp003521625	0.866667
100389	g__Roseburia;s__	1
100390	f__Acutalibacteraceae;s__	0.933333
100393	g__RC9;s__	1
100394	g__CAG-495;s__	0.933333
100395	g__CAG-217;s__	1
100401	g__UBA4626;s__	0.733333
100403	g__UBA4716;s__	0.666667
100398	g__TF01-11;s__	1
100400	g__UBA7173;s__	1
100407	g__UBA9845;s__	0.8
100405	g__CAG-390;s__CAG-390 sp000437015	1
100408	c__Vampirovibrionia;o__Gastranaerophilales	1
100411	g__Dialister;s__	0.533333
100409	g__QALS01;s__QALS01 sp003150575	1
100406	g__UBA10677;s__UBA10677 sp003533505	1
100404	g__UBA11774;s__UBA11774 sp003507655	1
100410	g__Zag111;s__Zag111 sp002102825	1
100413	g__UBA7185;s__	1
100415	g__UBA11471;s__	1
100416	g__Firm-07;s__	1
100417	g__Acetatifactor;s__	1
100421	g__CAG-269;s__	0.8
100418	g__UBA1820;s__UBA1820 sp003150615	1
100414	g__Alistipes;s__	1
100412	g__Succinivibrio;s__Succinivibrio sp000431835	1
100419	g__CAG-710;s__CAG-710 sp000432595	0.866667
100420	c__Clostridia;o__Lachnospirales	1
100423	g__UBA7001;s__	0.866667
100422	g__Zag1;s__	1
100426	g__RUG832;s__	0.733333
100425	f__Ruminococcaceae;s__	1
100428	f__CAG-552;s__	1
100427	g__CAG-449;s__CAG-449 sp000432895	1
100430	g__CAG-1000;s__	0.733333
100432	g__CAG-269;s__	0.733333
100424	g__CAG-353;s__	1
100433	g__UBA1737;s__	0.933333
100434	g__CAG-611;s__	0.8
100431	g__CAG-288;s__CAG-288 sp000437395	1
100437	g__Alistipes;s__Alistipes sp001941065	0.8
100429	g__UBA7597;s__	1
100438	g__Zag1;s__Zag1 sp000433095	0.933333
100439	g__Oscillibacter;s__	0.6
100440	g__Firm-07;s__	1
100436	g__CAG-306;s__CAG-306 sp000980375	1
100435	g__RUG131;s__	0.933333
100441	g__CAG-312;s__	0.933333
100443	g__Eubacterium_R;s__	0.933333
100442	g__CAG-462;s__CAG-462 sp003489705	1
100445	f__CAG-239;s__	0.933333
100444	f__CAG-727;s__	1
100448	g__CAG-873;s__	0.8
100446	f__CAG-822;s__	0.866667
100447	g__CAG-484;s__	1
100450	f__Ruminococcaceae;s__	0.933333
100449	g__CAG-269;s__CAG-269 sp000438255	0.8
100452	g__Barnesiella;s__Barnesiella sp002159975	1
100454	f__CAG-272;s__	0.666667
100456	f__Acutalibacteraceae;s__	0.666667
100451	g__UBA1820;s__UBA1820 sp002314265	1
100455	f__UBA1255;s__	0.933333
100453	g__Eubacterium_R;s__	1
100459	g__UBA5489;s__	0.8
100458	g__CAG-314;s__	1
100457	g__UBA737;s__	1
100461	g__UBA11517;s__	0.866667
100465	g__CAG-460;s__	0.533333
100462	f__Rikenellaceae;s__	1
100464	g__QHMH01;s__QHMH01 sp003258795	0.933333
100463	g__CAG-841;s__CAG-841 sp000437375	1
100467	f__Victivallaceae;s__	0.933333
100460	g__CAG-475;s__	1
100469	g__UBA6414;s__	0.866667
100468	f__CAG-272;s__	1
100471	g__UBA7642;s__	0.933333
100466	f__Ruminococcaceae;s__	1
100470	g__Brachyspira;s__Brachyspira pilosicoli	1
100472	c__Clostridia;o__4C28d-15	0.866667
100473	g__UBA10281;s__	0.933333
100474	g__Oscillibacter;s__	1
100477	f__UBA1234;s__	0.866667
100476	f__CAG-382;s__	1
100475	g__Duodenibacillus;s__	1
100482	f__CAG-508;s__	0.866667
100481	c__Clostridia;o__Oscillospirales	0.933333
100480	g__CAG-312;s__	0.933333
100479	g__Treponema_D;s__	1
100478	g__UBA4951;s__	0.933333
100485	g__Zag1;s__	1
100483	g__UBA10281;s__	1
100487	g__CAG-115;s__	1
100492	f__CAG-239;s__	0.933333
100488	g__UBA7004;s__	1
100490	g__Firm-07;s__	1
100489	g__Agathobacter;s__	1
100484	g__Butyrivibrio_A;s__Butyrivibrio_A sp000431815	1
100496	g__CAG-1000;s__	0.8
100494	g__CAG-269;s__	0.8
100493	g__UBA2883;s__UBA2883 sp002103075	1
100491	g__Zag111;s__Zag111 sp003258735	1
100495	c__Clostridia;o__Monoglobales	1
100498	f__CAG-611;s__	0.866667
100501	g__CAG-127;s__	0.933333
100499	f__CAG-727;s__	1
100503	f__Gastranaerophilaceae;s__	0.933333
100505	f__Acutalibacteraceae;s__	0.8
100506	f__CAG-239;s__	0.933333
100504	g__CAG-312;s__CAG-312 sp000438015	0.933333
100500	g__CAG-110;s__	1
100510	f__Ruminococcaceae;s__	0.933333
100502	g__Brachyspira;s__Brachyspira sp000431595	1
100509	f__Elusimicrobiaceae;s__	0.933333
100507	g__UBA2903;s__	1
100508	g__CAG-724;s__CAG-724 sp003524145	1
100511	g__Zag1;s__	1
100513	g__Helicobacter_B;s__Helicobacter_B fennelliae	1
100514	g__CAG-590;s__	0.933333
100516	f__CAG-272;s__	0.866667
100517	f__Ruminococcaceae;s__	0.933333
100521	g__CAG-452;s__	0.8
100515	g__UBA2882;s__	1
100518	g__UBA737;s__	1
100523	f__Gastranaerophilaceae;s__	1
100520	g__Firm-07;s__	1
100519	g__UBA1436;s__	0.933333
100525	g__Duodenibacillus;s__	1
100526	g__Prevotella;s__	1
100527	f__UBA1242;s__	0.866667
100529	f__Gastranaerophilaceae;s__	1
100528	f__CAG-239;s__	0.933333
100524	g__UBA4636;s__	1
100531	g__Collinsella;s__	0.666667
100536	g__Cetobacterium_A;s__	0.866667
100535	g__Olsenella_C;s__	1
100538	g__UBA1829;s__	0.933333
100537	f__Ruminococcaceae;s__	1
100532	g__CAG-510;s__CAG-510 sp000434615	1
100530	g__PeH17;s__PeH17 sp000435055	1
100533	g__Phascolarctobacterium_A;s__	1
100534	g__Prevotella;s__	0.933333
100540	g__CAG-762;s__CAG-762 sp000432575	0.8
100541	g__UBA4705;s__	1
100542	g__UBA2883;s__	1
100543	g__Agathobacter;s__	1
100544	g__Zag1;s__	1
100539	g__Oribacterium;s__	1
100546	g__Roseburia;s__Roseburia sp003483745	0.933333
100551	g__Mailhella;s__	0.733333
100552	g__CAG-521;s__	0.8
100554	g__Campylobacter;s__Campylobacter fetus	0.866667
100553	g__Prevotella;s__	1
100548	g__Sutterella;s__	1
100555	g__Cellulosilyticum;s__	0.733333
100550	g__Lawsonibacter;s__Lawsonibacter sp002160305	1
100549	g__Zag1;s__Zag1 sp001765415	1
100557	g__Sutterella;s__	1
100559	g__Paraprevotella;s__	1
100560	g__Sutterella;s__	1
100558	g__Caecibacter;s__	1
100564	g__Duodenibacillus;s__	0.933333
100566	g__Mailhella;s__	0.6
100561	g__CAG-115;s__CAG-115 sp003507295	1
100569	g__Mailhella;s__	0.8
100562	g__Lachnospira;s__Lachnospira sp000437735	1
100574	f__Lachnospiraceae;s__	0.733333
100568	g__CAG-279;s__	0.933333
100572	g__Zag1;s__	1
100567	g__CAG-521;s__CAG-521 sp000437635	1
100577	f__Eggerthellaceae;s__	0.533333
100573	g__Gemmiger;s__	1
100571	g__Pauljensenia;s__Pauljensenia turicensis	1
100576	g__Streptococcus;s__	1
100575	g__UBA11452;s__UBA11452 sp003526375	0.866667
100579	g__Collinsella;s__	0.8
100580	g__Streptococcus;s__Streptococcus vestibularis	0.6
100583	g__Acetatifactor;s__	1
100581	g__CAG-495;s__	0.933333
100587	f__UBA1381;s__	0.666667
100584	g__RC9;s__	0.933333
100586	g__TF01-11;s__	1
100585	c__Coriobacteriia;o__Coriobacteriales	1
100589	g__Faecalibacterium;s__	0.6
100588	f__CAG-313;s__	1
100592	g__RC9;s__	0.6
100591	g__Phascolarctobacterium_A;s__Phascolarctobacterium_A succinatutens_A	1
100590	g__Rs-D84;s__	0.8
100601	g__Mogibacterium;s__Mogibacterium timonense	0.666667
100595	f__Eggerthellaceae;s__	1
100597	g__Senegalimassilia;s__	0.733333
100596	g__UBA1724;s__	0.933333
100605	g__Ruminococcus_C;s__	0.8
100600	g__CAG-791;s__CAG-791 sp000431495	1
100602	g__CAG-1427;s__	1
100607	f__Acutalibacteraceae;s__	0.866667
100608	f__Victivallaceae;s__	0.8
100604	g__UBA1829;s__	0.866667
100612	g__Megasphaera;s__	0.6
100609	g__UBA1234;s__	0.866667
100613	c__Coriobacteriia;o__Coriobacteriales	0.733333
100603	f__Eggerthellaceae;s__	1
100610	f__CAG-239;s__	0.933333
100606	g__RC9;s__RC9 sp000433355	1
100611	g__Senegalimassilia;s__	1
100614	g__Libanicoccus;s__Libanicoccus massiliensis	1
100619	g__CAG-873;s__	0.8
100616	g__CAG-1427;s__	0.933333
100617	f__CAG-239;s__	0.866667
100615	f__CAG-382;s__	1
100618	g__CAG-196;s__	1
100620	g__Libanicoccus;s__	1
100621	g__Acetatifactor;s__	0.933333
100624	g__Duodenibacillus;s__	0.933333
100625	g__CAG-127;s__	0.933333
100623	g__Blautia_A;s__	1
100626	g__Eubacterium_J;s__	0.933333
100627	g__CAG-632;s__	1
100629	g__CAG-196;s__	0.666667
100628	g__CAG-475;s__	0.933333
100622	g__UBA636;s__	1
100630	g__Dialister;s__	0.866667
100632	g__Sutterella;s__	1
100637	g__CAG-495;s__	0.666667
100635	f__Eggerthellaceae;s__	1
100633	g__Victivallis;s__	0.933333
100634	f__Rhodocyclaceae;s__	1
100636	g__Faecalibacterium;s__	1
100640	g__UBA10677;s__	1
100638	g__Lachnospira;s__	1
100631	g__Prevotella;s__Prevotella sp002299635	1
100639	g__Treponema_D;s__	1
100643	g__Senegalimassilia;s__	0.933333
100642	f__Actinomycetaceae;s__	1
100645	g__Collinsella;s__	0.733333
100644	g__Prevotella;s__	1
100650	g__Clostridium_M;s__	0.8
100647	g__CAG-390;s__	1
100655	g__Holdemanella;s__	1
100657	g__Pseudomonas_E;s__Pseudomonas_E fragi_B	0.866667
100653	g__UBA11471;s__UBA11471 sp000434215	1
100658	g__Prevotellamassilia;s__	0.733333
100656	g__CAG-269;s__	0.866667
100651	g__CAG-170;s__CAG-170 sp002404795	1
100652	g__Bacteroides;s__Bacteroides togonis	1
100659	g__UBA10281;s__	0.933333
100646	g__Eubacterium_R;s__Eubacterium_R sp000436835	1
100661	g__CAG-302;s__	0.8
100662	g__Solobacterium;s__	0.6
100665	f__CAG-508;s__	0.733333
100663	f__Ruminococcaceae;s__	1
100666	f__UBA1829;s__	0.933333
100670	g__Erysipelatoclostridium;s__	0.933333
100664	g__UBA733;s__	0.933333
100668	g__CAG-145;s__	1
100673	g__CAG-873;s__	0.933333
100669	g__CAG-488;s__CAG-488 sp000434055	1
100667	g__UBA7173;s__	1
100674	c__Clostridia;o__Monoglobales	1
100675	g__Bacteroides;s__Bacteroides congonensis	1
100672	g__RC9;s__RC9 sp000431015	1
100671	g__Dialister;s__Dialister sp002320515	1
100676	f__CAG-727;s__	1
100677	g__UBA5920;s__	1
100679	f__UBA1242;s__	0.866667
100681	g__Lactococcus;s__Lactococcus raffinolactis	0.666667
100678	g__CAG-485;s__CAG-485 sp002491165	1
100682	g__UBA4334;s__	1
100686	g__UBA733;s__	0.933333
100687	g__Anaerostipes;s__	1
100685	g__CAG-590;s__	1
100691	g__CAG-110;s__	0.866667
100689	g__Angelakisella;s__Angelakisella sp003453215	1
100683	g__CAG-977;s__CAG-977 sp000434295	1
100690	g__CAG-590;s__CAG-590 sp000431135	1
100697	g__CAG-488;s__	0.666667
100699	g__Solobacterium;s__	0.733333
100692	g__Prevotellamassilia;s__	1
100698	g__CAG-1782;s__	1
100696	g__Parabacteroides;s__	1
100695	g__Prevotella;s__Prevotella sp000436035	1
100704	f__Acutalibacteraceae;s__	0.933333
100701	g__Prevotella;s__	0.933333
100708	g__Succinivibrio;s__	0.8
100703	g__CAG-83;s__	0.933333
100706	f__Monoglobaceae;s__	1
100700	g__UBA4372;s__	1
100707	g__Prevotella;s__	1
100705	g__CAG-475;s__CAG-475 sp000434435	1
100713	g__CAG-83;s__	1
100710	g__CAG-110;s__	1
100712	g__Fusobacterium_B;s__	0.933333
100714	g__CAG-451;s__CAG-451 sp000438295	0.866667
100717	g__Duodenibacillus;s__	1
100720	g__Victivallis;s__	0.866667
100715	g__CAG-110;s__	1
100721	g__NC2004;s__	0.933333
100719	f__CAG-272;s__	1
100718	f__CAG-138;s__	1
100724	g__Gemmiger;s__	0.866667
100728	f__UBA1255;s__	1
100727	f__CAG-74;s__	1
100722	g__RC9;s__	1
100729	g__F23-B02;s__	1
100732	g__CAG-245;s__	0.733333
100726	g__CAG-180;s__	1
100733	f__CAG-727;s__	1
100735	g__UBA738;s__	1
100723	g__CAG-177;s__CAG-177 sp003514385	1
100736	g__CAG-110;s__	1
100730	g__Phil1;s__Phil1 sp001940855	1
100725	g__Dialister;s__Dialister sp000434475	1
100734	g__UBA10281;s__	1
100739	g__Ruminiclostridium_C;s__	1
100740	g__CAG-312;s__CAG-312 sp001917305	0.933333
100744	g__Collinsella;s__	0.533333
100741	g__CAG-170;s__	1
100742	g__Dialister;s__	1
100745	g__RUG563;s__	1
100747	g__RUG563;s__	0.933333
100746	g__UBA1777;s__	1
100749	g__CAG-917;s__	0.733333
100752	g__UBA737;s__	0.733333
100743	g__CAG-110;s__CAG-110 sp000434635	1
100751	g__UBA11490;s__	0.866667
100754	g__Streptococcus;s__	0.666667
100748	g__UBA10677;s__	1
100753	g__ER4;s__	1
100750	g__CAG-724;s__	1
100756	g__Bifidobacterium;s__Bifidobacterium sp002742445	0.666667
100757	g__Negativicoccus;s__Negativicoccus massiliensis	0.8
100755	g__Campylobacter;s__	1
100762	g__Corynebacterium;s__Corynebacterium glucuronolyticum	0.733333
100763	g__Porphyromonas;s__	0.6
100761	g__Anaerococcus;s__	0.866667
100767	f__Eggerthellaceae;s__	0.933333
100764	g__Porphyromonas;s__	1
100760	g__Prevotella;s__	1
100765	g__Porphyromonas;s__Porphyromonas bennonis	1
100771	g__Lactococcus;s__Lactococcus lactis_E	1
100776	g__UBA5809;s__UBA5809 sp002417965	0.866667
100775	g__Bifidobacterium;s__	0.933333
100774	g__Clostridium_M;s__	1
100781	g__Bacteroides_A;s__	1
100773	g__Solobacterium;s__	1
100783	g__Veillonella_A;s__	0.933333
100785	g__Lancefieldella;s__	0.666667
100779	g__Prevotella;s__Prevotella sp000431975	1
100784	g__CAG-417;s__CAG-417 sp000432835	0.866667
100782	f__Acidaminococcaceae;s__	1
100787	g__Collinsella;s__Collinsella sp002232035	0.6
100790	g__Fusobacterium;s__Fusobacterium nucleatum_E	0.933333
100788	g__Bacteroides;s__Bacteroides pyogenes	1
100793	g__Succinivibrio;s__	0.8
100791	g__CAG-269;s__	0.866667
100794	g__Megamonas;s__	0.866667
100796	g__Turicimonas;s__Turicimonas muris	1
100792	g__Eubacterium_M;s__	1
100800	g__Fusobacterium_B;s__	0.533333
100803	f__Mycoplasmoidaceae;s__	0.733333
100808	g__Oscillibacter;s__	0.533333
100804	g__Sutterella;s__	0.733333
100809	g__UBA1691;s__	1
100807	g__Anaerofustis;s__	1
100806	g__Blautia_A;s__	1
100810	g__Sutterella;s__	1
100816	g__Clostridium_X;s__	0.6
100814	g__CAG-521;s__	0.933333
100817	g__Catenibacterium;s__	0.8
100815	g__Dysgonomonas;s__Dysgonomonas capnocytophagoides	1
100819	f__Atopobiaceae;s__	0.533333
100813	g__Zag1;s__Zag1 sp000437435	1
100821	g__Sutterella;s__	1
100823	g__Alistipes;s__	0.866667
100824	f__Muribaculaceae;s__	0.866667
100822	g__Lactobacillus_K;s__Lactobacillus_K farciminis_A	1
100828	g__Eubacterium_I;s__	0.8
100825	g__Duncaniella;s__	1
100820	g__UBA9506;s__UBA9506 sp003506415	1
100832	g__Collinsella;s__Collinsella sp002232035	0.8
100831	f__Acutalibacteraceae;s__	1
100838	g__Agathobaculum;s__	0.6
100829	g__UBA7748;s__UBA7748 sp900314535	1
100834	g__Oscillibacter;s__	0.866667
100836	g__UBA10281;s__UBA10281 sp000437515	1
100841	g__Oscillibacter;s__	1
100840	g__Sutterella;s__	1
100839	g__Clostridium;s__	0.933333
100844	g__Lactobacillus;s__Lactobacillus apis	0.733333
100842	g__Collinsella;s__	1
100843	g__Lactobacillus_C;s__	1
100848	g__Collinsella;s__	0.6
100849	g__Prevotella;s__	0.733333
100847	g__Acidaminococcus;s__	1
100851	g__UBA7173;s__	0.933333
100852	g__Prevotella;s__	1
100853	g__Prevotella;s__	1
100854	g__Paraprevotella;s__	1
100850	g__CAG-521;s__	1
100857	g__CAG-269;s__	0.8
100859	g__Tyzzerella;s__	1
100861	g__Olsenella_B;s__	0.866667
100866	g__Prevotellamassilia;s__	0.6
100863	f__CAG-312;s__	0.933333
100867	g__UBA1409;s__UBA1409 sp002338885	1
100864	g__CAG-632;s__	1
100870	g__Akkermansia;s__	0.933333
100874	g__CAG-267;s__	0.733333
100869	g__UBA11517;s__UBA11517 sp003522085	0.866667
100873	g__Porphyromonas;s__	0.866667
100871	g__CAG-485;s__	1
100872	g__UBA7173;s__	1
100875	g__CAG-1024;s__CAG-1024 sp000432015	1
100883	g__CAG-170;s__	0.933333
100884	g__CAG-103;s__CAG-103 sp900317855	1
100886	g__UBA2882;s__	1
100888	g__ER4;s__	0.866667
100877	g__CAG-83;s__	1
100890	c__Clostridia;o__Monoglobales	0.866667
100887	g__CAG-914;s__CAG-914 sp000437895	0.866667
100891	g__Monoglobus;s__	0.866667
100889	g__CAG-279;s__	0.933333
100892	g__CAG-115;s__CAG-115 sp002492075	1
100894	f__CAG-382;s__	1
100895	f__Oscillospiraceae;s__	0.933333
100893	f__CAG-74;s__	0.933333
100898	g__UBA5394;s__	0.933333
100899	g__CAG-1024;s__	1
100900	f__CAG-272;s__	1
100902	g__Clostridium;s__Clostridium neonatale	0.933333
100906	g__Bacteroides_A;s__	0.733333
100903	g__CAG-269;s__	0.866667
100905	g__Collinsella;s__	0.866667
100901	g__Acidaminococcus;s__Acidaminococcus fermentans	1
100907	g__Collinsella;s__	0.6
100908	g__Beduini;s__	0.866667
100911	g__Slackia_A;s__	0.8
100909	g__UBA9502;s__	1
100913	g__Blautia;s__	0.6
100914	g__Fusobacterium_A;s__Fusobacterium_A sp900015295	0.933333
100916	g__Lactobacillus;s__Lactobacillus delbrueckii_A	1
100915	g__Clostridium;s__Clostridium nigeriense	0.933333
100919	g__Niameybacter;s__	1
100921	g__Oscillibacter;s__	1
100920	g__Gemmiger;s__	1
100923	g__Bacteroides_C;s__	0.933333
100922	c__Clostridia;o__Christensenellales	1
100924	g__An172;s__An172 sp002160515	1
100918	g__Sutterella;s__	1
100927	f__Acidaminococcaceae;s__	0.933333
100931	f__CAG-313;s__	0.933333
100929	g__CAG-273;s__CAG-273 sp000437855	0.933333
100930	g__CAG-536;s__CAG-536 sp900314505	1
100932	f__Acutalibacteraceae;s__	1
100935	f__Acutalibacteraceae;s__	0.933333
100937	f__Acutalibacteraceae;s__	0.933333
100933	g__CAG-314;s__CAG-314 sp000437915	1
100939	g__CAG-1024;s__	1
100938	g__UBA5446;s__	1
100944	g__CAG-1427;s__	0.666667
100942	f__CAG-314;s__	1
100945	g__CAG-245;s__	0.866667
100948	f__CAG-508;s__	0.733333
100941	g__CAG-1031;s__CAG-1031 sp000431215	1
100950	g__CAG-269;s__	0.933333
100951	g__GCA-900066495;s__	1
100952	g__UBA4855;s__	0.8
100953	g__Fusobacterium_A;s__	0.933333
100960	g__UBA11517;s__	0.666667
100958	g__CAG-776;s__CAG-776 sp000438195	0.866667
100961	g__Megamonas;s__	0.6
100956	g__Barnesiella;s__	1
100957	g__Prevotella;s__Prevotella sp000436695	1
100959	g__Ruminococcus;s__	1
100963	g__CAG-617;s__	0.8
100962	g__Rs-D84;s__	0.8
100964	g__Bacteroides_A;s__Bacteroides_A salanitronis	0.866667
100966	g__Blautia_A;s__	1
100967	f__CAG-274;s__	1
100965	g__PeH17;s__	1
100968	g__Veillonella_A;s__Veillonella_A seminalis	1
100970	f__CAG-552;s__	0.8
100969	g__Eubacterium_I;s__	1
100971	f__Victivallaceae;s__	0.866667
100973	f__CAG-312;s__	0.933333
100976	g__CAG-492;s__	0.866667
100972	f__Acutalibacteraceae;s__	1
100978	g__Streptococcus;s__Streptococcus mitis_D	0.8
100975	g__UBA4855;s__	0.8
100974	g__UBA4855;s__	0.8
100977	g__Clostridium;s__	0.866667
100983	g__Odoribacter;s__	0.933333
100982	g__CAG-354;s__	0.933333
100987	g__Dorea;s__	1
100988	g__Anaerostipes;s__	1
100990	g__Blautia;s__	0.866667
100980	g__CAG-1427;s__CAG-1427 sp000435475	1
100989	g__Niameybacter;s__	1
100991	f__Lachnospiraceae;s__	1
100992	g__UBA737;s__	1
100997	g__Roseburia;s__	1
100993	g__Haemophilus_D;s__	1
100999	g__QAMX01;s__QAMX01 sp003149835	0.866667
101002	g__Collinsella;s__Collinsella aerofaciens_F	1
100994	g__Dialister;s__	1
101001	g__Prevotella;s__	1
101005	g__Tyzzerella;s__	0.8
101004	g__CAG-56;s__	1
101006	g__Pauljensenia;s__Pauljensenia sp000278725	0.866667
101007	g__Intestinibacter;s__	1
101008	g__Absiella;s__	0.8
101015	g__Gemmiger;s__	0.733333
101012	g__Porphyromonas;s__	0.866667
101017	g__Lactococcus;s__Lactococcus garvieae_B	0.8
101016	f__UBA1255;s__	0.933333
101011	g__Anaerococcus;s__	1
101018	g__Faecalicatena;s__	1
101013	g__Ezakiella;s__	1
101020	g__UBA7702;s__	0.733333
101024	c__Clostridia;o__Monoglobales	1
101025	g__Collinsella;s__	1
101021	g__Ruminococcus_C;s__Ruminococcus_C sp000980705	1
101028	g__UBA1777;s__	0.933333
101027	g__CAG-56;s__	1
101026	g__CAG-1427;s__	1
101032	g__Eubacterium_G;s__	0.533333
101023	f__Peptococcaceae;s__	1
101030	g__CAG-485;s__	0.666667
101031	g__CAG-269;s__	0.866667
101035	g__Pseudomonas_E;s__Pseudomonas_E putida_P	0.733333
101033	g__UBA1390;s__	1
101038	g__Prevotellamassilia;s__	0.533333
101034	g__Prevotella;s__	1
101036	g__CAG-1031;s__	0.933333
101041	f__CAG-822;s__	0.8
101037	g__DTU089_A;s__DTU089_A sp002440045	1
101039	g__Bacteroides_A;s__	1
101040	g__Prevotella;s__	1
101029	g__CAG-217;s__CAG-217 sp000436335	1
101043	g__CAG-877;s__	0.8
101042	g__Prevotella;s__Prevotella sp000436595	1
101044	g__Campylobacter;s__	1
101045	g__Clostridium_M;s__	1
101047	g__CAG-878;s__	0.733333
101046	g__CAG-103;s__	1
101048	g__UBA7057;s__	0.733333
101050	g__UBA11490;s__UBA11490 sp003524095	0.866667
101049	g__UBA1777;s__	0.933333
101052	g__Blautia;s__	0.8
101051	g__Prevotella;s__	1
101053	g__CAG-631;s__	1
101054	g__Succinivibrio;s__	1
101056	g__Prevotella;s__	1
101055	g__CAG-484;s__CAG-484 sp000431315	1
101058	g__UBA6398;s__	1
101060	g__Dialister;s__Dialister sp900343095	0.866667
101064	g__Streptococcus;s__	0.533333
101059	g__Porphyromonas;s__Porphyromonas somerae	1
101057	g__Negativibacillus;s__Negativibacillus sp000435195	1
101062	g__CAG-1427;s__	1
101065	g__Clostridium_M;s__	0.933333
101063	g__Robinsoniella;s__	1
101069	g__UBA4871;s__	0.733333
101070	g__F0422;s__	0.933333
101067	f__Peptococcaceae;s__	0.933333
101066	g__F0422;s__F0422 sp001553345	1
101072	g__Dorea;s__	1
101073	g__Fusobacterium_B;s__	0.933333
101068	g__Streptococcus;s__Streptococcus sp000187445	1
101071	g__Haemophilus_A;s__Haemophilus_A sputorum	1
101075	g__Granulicatella;s__	0.733333
101074	g__Prevotella;s__Prevotella sp002251365	0.733333
101076	g__CAG-411;s__CAG-411 sp000437275	0.933333
101078	g__Rothia;s__Rothia sp001808955	0.933333
101081	g__Acutalibacter;s__	0.933333
101077	g__Lactobacillus_H;s__Lactobacillus_H oris	1
101083	g__CAG-873;s__	0.733333
101082	g__Ruminococcus_E;s__	0.933333
101087	g__Anaerostipes;s__	0.933333
101088	g__Haemophilus_D;s__Haemophilus_D parainfluenzae_L	0.933333
101089	g__Clostridium;s__Clostridium sp000435835	0.933333
101090	g__CAG-1427;s__	1
101092	g__Collinsella;s__	0.733333
101091	g__Citrobacter_A;s__	0.733333
101093	g__Flavobacterium;s__Flavobacterium lindanitolerans	1
101094	g__Dechloromonas;s__	1
101095	g__Chryseobacterium;s__Chryseobacterium gambrini	0.933333
101098	g__Eubacterium_R;s__Eubacterium_R sp002493325	1
101085	g__RC9;s__RC9 sp000434935	1
101101	f__UBA1381;s__	1
101103	f__CAG-74;s__	0.933333
101100	g__Weissella;s__Weissella viridescens	1
101102	g__UBA7185;s__	0.933333
101106	g__Pygmaiobacter;s__	0.6
101097	g__Prevotella;s__Prevotella sp000834015	1
101104	f__Oscillospiraceae;s__	1
101111	g__Roseburia;s__	0.666667
101109	g__CAG-110;s__	1
101110	g__CAG-269;s__CAG-269 sp000431335	0.866667
101112	g__Haemophilus_D;s__	1
101113	g__Duodenibacillus;s__	1
101116	f__Acutalibacteraceae;s__	1
101118	f__Anaerotignaceae;s__	0.8
101115	g__Agathobaculum;s__	0.933333
101117	g__Phascolarctobacterium_A;s__	1
101119	g__UBA7160;s__	1
101125	f__Acutalibacteraceae;s__	0.733333
101128	g__Phascolarctobacterium_A;s__	1
101120	g__Butyricicoccus_A;s__Butyricicoccus_A sp002395695	1
101129	g__Ruminococcus_C;s__Ruminococcus_C sp000437255	1
101131	g__Prevotella;s__	1
101145	g__TM7x;s__	0.666667
101132	g__UBA1685;s__UBA1685 sp002320595	1
101143	g__Pyramidobacter;s__	0.733333
101141	g__CAG-303;s__CAG-303 sp000437755	1
101144	g__UBA9502;s__	1
101147	g__Sutterella;s__	1
101148	g__Fusobacterium_A;s__Fusobacterium_A varium_A	0.8
101149	g__Fusobacterium_B;s__	0.933333
101146	g__UBA737;s__	1
101136	g__CAG-103;s__	1
101152	g__Collinsella;s__Collinsella sp002232035	0.6
101153	f__Eggerthellaceae;s__	1
101155	g__UBA738;s__	0.933333
101154	g__CAG-1427;s__CAG-1427 sp000431675	0.933333
101159	g__Bifidobacterium;s__Bifidobacterium pullorum	0.933333
101156	f__CAG-74;s__	1
101151	g__Ruminococcus_C;s__Ruminococcus_C sp000433635	1
101160	g__CAG-274;s__CAG-274 sp000432155	1
101157	g__Gemmiger;s__	1
101163	g__CAG-1427;s__	1
101166	g__F23-B02;s__	0.933333
101162	g__UBA1822;s__	1
101169	g__Acutalibacter;s__	0.533333
101164	g__Prevotella;s__Prevotella lascolaii	1
101170	f__CAG-74;s__	1
101172	g__Fusobacterium;s__Fusobacterium sp000235465	0.933333
101167	g__CAG-1427;s__CAG-1427 sp000434775	1
101171	f__Peptococcaceae;s__	1
101175	f__CAG-508;s__	0.8
101174	g__UBA5446;s__	1
101176	g__Collinsella;s__Collinsella sp002391315	1
101168	g__CAG-1427;s__CAG-1427 sp000436075	1
101177	g__OEMR01;s__OEMR01 sp900199515	1
101178	g__GCA-900066575;s__	1
101183	f__CAG-274;s__	1
101182	g__CAG-269;s__CAG-269 sp000435535	0.866667
101180	g__Muribaculum;s__Muribaculum sp001701195	1
101185	g__CAG-269;s__	0.866667
101184	g__UBA7057;s__	0.866667
101189	g__Blautia_A;s__	1
101187	f__Lachnospiraceae;s__	1
101188	g__Collinsella;s__	1
101186	g__Agathobacter;s__	1
101194	g__QAMH01;s__QAMH01 sp003149935	1
101195	f__CAG-508;s__	0.866667
101191	f__Anaerovoracaceae;s__	1
101197	g__Streptococcus;s__	0.533333
101193	g__UBA4285;s__	1
101192	g__UBA1777;s__	1
101198	g__CAG-1427;s__	0.933333
101199	f__Lachnospiraceae;s__	0.8
101201	g__CAG-451;s__	0.8
101204	g__NK3B98;s__	1
101202	g__Ruminococcus_D;s__	1
101207	g__Eggerthella;s__	0.6
101205	g__Gemmiger;s__	1
101209	g__Porphyromonas;s__Porphyromonas uenonis_A	0.933333
101206	f__Acutalibacteraceae;s__	0.933333
101208	g__Enterococcus_C;s__Enterococcus_C dispar	1
101210	g__Faecalicatena;s__	1
101211	g__Porphyromonas;s__	0.933333
101213	g__Libanicoccus;s__	1
101212	g__Acutalibacter;s__	1
101216	g__CAG-354;s__	0.533333
101214	g__Lancefieldella;s__Lancefieldella rimae	0.866667
101217	g__Firm-10;s__	0.733333
101219	g__CAG-56;s__	0.666667
101224	g__Blautia_A;s__	0.866667
101218	f__CAG-74;s__	1
101222	f__Monoglobaceae;s__	1
101226	f__Oscillospiraceae;s__	1
101220	f__Monoglobaceae;s__	1
101231	g__QAMH01;s__	0.8
101229	g__D5;s__D5 sp900113995	1
101232	g__Clostridium_U;s__	0.933333
101228	g__CAG-110;s__	1
101225	g__Ruminiclostridium_C;s__	1
101233	g__CAG-1427;s__	0.8
101235	g__Parvimonas;s__	0.733333
101234	g__Peptostreptococcus;s__	1
101230	g__Eubacterium_R;s__	1
101239	g__CAG-776;s__	0.866667
101238	g__Ruminiclostridium_C;s__	1
101240	g__Prevotella;s__	0.866667
101242	g__CAG-873;s__	0.866667
101236	g__Collinsella;s__Collinsella bouchesdurhonensis	1
101237	f__CAG-74;s__	1
101245	g__Dialister;s__	0.866667
101243	g__UBA1777;s__	1
101249	g__Collinsella;s__Collinsella provencensis	0.933333
101248	g__Dialister;s__	1
101247	f__Lachnospiraceae;s__	1
101246	g__Clostridium_M;s__	0.933333
101244	g__UBA737;s__	1
101251	g__Lachnoclostridium_A;s__Lachnoclostridium_A sp002160755	0.866667
101252	f__Lachnospiraceae;s__	1
101250	g__Clostridium_M;s__	0.933333
101253	g__Paramuribaculum;s__Paramuribaculum sp001689535	0.933333
101254	g__TF01-11;s__	1
101257	g__Massiliomicrobiota;s__Massiliomicrobiota timonensis	0.533333
101255	g__Faecalibacterium;s__Faecalibacterium prausnitzii_F	1
101256	g__CAG-354;s__	0.933333
101260	g__Acinetobacter;s__Acinetobacter johnsonii	1
101259	g__Succiniclasticum;s__Succiniclasticum sp900316935	1
101261	g__Caulobacter;s__	1
101258	g__Rothia;s__	1
101262	g__Sphingomonas;s__Sphingomonas ginsenosidimutans	0.933333
101264	g__Acidovorax_D;s__Acidovorax_D temperans	0.733333
101263	g__Acidovorax_D;s__Acidovorax_D sp000302535	0.933333
101265	g__Methylobacterium;s__Methylobacterium sp002778835	0.866667
101270	g__Corynebacterium;s__	0.666667
101267	g__Lancefieldella;s__	0.933333
101266	g__Atlantibacter;s__Atlantibacter hermannii	1
101269	g__Rothia;s__Rothia mucilaginosa	0.933333
101272	f__CAG-727;s__	0.866667
101273	g__Pauljensenia;s__	1
101278	g__DNF00809;s__DNF00809 sp001552935	0.666667
101271	g__UBA644;s__UBA644 sp002299265	1
101277	g__Bilophila;s__	0.933333
101279	g__Pseudomonas_E;s__Pseudomonas_E fulva	1
101275	g__CAG-485;s__CAG-485 sp900321585	1
101281	g__28L;s__28L sp000177555	0.933333
101284	g__Pauljensenia;s__	0.866667
101285	g__Pauljensenia;s__	0.8
101280	g__KA00274;s__	1
101283	g__Scardovia;s__Scardovia wiggsiae	1
101286	f__Oscillospiraceae;s__	0.933333
101287	g__Bifidobacterium;s__Bifidobacterium vaginale_G	1
101290	f__UBA3700;s__	0.8
101289	g__Streptococcus;s__	1
101291	g__Finegoldia;s__Finegoldia magna_H	0.933333
101297	g__Campylobacter_D;s__Campylobacter_D coli	1
101295	g__Desulfovibrio;s__Desulfovibrio fairfieldensis	0.933333
101293	g__Lactobacillus_C;s__Lactobacillus_C rhamnosus	1
101296	g__Pediococcus;s__Pediococcus acidilactici	1
101294	g__Parasutterella;s__Parasutterella excrementihominis	1
101298	g__Listeria;s__Listeria grayi	1
101299	g__Absiella;s__Absiella dolichum	0.933333
101292	g__Bifidobacterium;s__Bifidobacterium infantis	1
101301	g__Parvimonas;s__Parvimonas micra	1
101305	g__Anaerofustis;s__Anaerofustis stercorihominis	1
101304	g__Erysipelatoclostridium;s__Erysipelatoclostridium spiroforme	1
101303	g__Dorea;s__Dorea scindens	1
101307	g__Providencia;s__Providencia stuartii_B	1
101306	g__Bacteroides_A;s__Bacteroides_A coprocola	1
101302	g__Alistipes;s__Alistipes putredinis	1
101308	g__Streptococcus;s__Streptococcus infantarius	1
101300	g__Faecalibacterium;s__Faecalibacterium prausnitzii_K	1
101311	g__Clostridium_M;s__Clostridium_M sp000155435	1
101309	g__Clostridium_F;s__Clostridium_F botulinum_A	0.933333
101310	g__Faecalicatena;s__Faecalicatena lactaris	1
101312	g__Helicobacter_D;s__Helicobacter_D pullorum	1
101313	g__Bacteroides;s__Bacteroides eggerthii	1
101318	g__Enterobacter;s__Enterobacter cancerogenus	0.866667
101317	g__Citrobacter;s__Citrobacter portucalensis_A	0.866667
101314	g__Bacteroides_F;s__Bacteroides_F pectinophilus	1
101320	g__Clostridium_U;s__Clostridium_U hiranonis	1
101315	g__Coprococcus_B;s__Coprococcus_B comes	1
101322	g__Gemmiger;s__Gemmiger variabile	1
101324	g__Fusobacterium;s__Fusobacterium periodonticum_D	0.933333
101323	g__Providencia;s__Providencia rettgeri_D	1
101316	g__Mitsuokella;s__Mitsuokella multacida	1
101325	g__Fusobacterium_C;s__Fusobacterium_C gonidiaformans	0.933333
101319	g__Butyrivibrio_A;s__Butyrivibrio_A crossotus	1
101326	g__Fusobacterium;s__Fusobacterium animalis	0.933333
101329	g__Helicobacter_A;s__Helicobacter_A rappini	1
101321	g__Desulfovibrio;s__Desulfovibrio piger	0.933333
101328	g__Clostridium;s__Clostridium tertium	0.933333
101330	g__Helicobacter_D;s__Helicobacter_D winghamensis	1
101327	g__Fusobacterium_A;s__Fusobacterium_A ulcerans	0.933333
101331	g__Oxalobacter;s__Oxalobacter formigenes_A	1
101332	g__Massilioclostridium;s__Massilioclostridium methylpentosum	1
101335	g__Lactobacillus;s__Lactobacillus ultunensis	1
101333	g__Lactobacillus_G;s__Lactobacillus_G hilgardii	1
101337	g__Bacteroides;s__Bacteroides fragilis	1
101339	g__Acetomicrobium;s__Acetomicrobium hydrogeniformans	1
101336	g__Lactobacillus_H;s__	1
101340	g__Weissella;s__Weissella paramesenteroides	1
101334	g__Lactobacillus_B;s__Lactobacillus_B ruminis	1
101338	g__Blautia_A;s__Blautia_A wexlerae	1
101341	g__Leuconostoc;s__Leuconostoc mesenteroides	1
101343	g__Acinetobacter;s__Acinetobacter junii	1
101342	g__Streptococcus;s__Streptococcus gordonii	1
101345	g__Bacteroides;s__Bacteroides xylanisolvens	0.933333
101344	g__Acinetobacter;s__Acinetobacter radioresistens	1
101347	g__Fusobacterium;s__Fusobacterium vincentii	0.933333
101348	g__Helicobacter_D;s__Helicobacter_D canadensis	1
101350	g__Fusobacterium;s__Fusobacterium periodonticum_B	0.933333
101355	g__Anaerococcus;s__Anaerococcus hydrogenalis	1
101351	g__Edwardsiella;s__Edwardsiella tarda	1
101346	g__Bacteroides;s__Bacteroides uniformis	1
101352	g__Absiella;s__Absiella sp000165065	1
101349	g__Veillonella;s__Veillonella parvula_A	1
101357	g__Helicobacter;s__Helicobacter pylori_C	0.933333
101354	g__Bifidobacterium;s__Bifidobacterium dentium	1
101356	g__Lawsonibacter;s__Lawsonibacter sp000177015	1
101358	g__Campylobacter_D;s__Campylobacter_D upsaliensis	1
101360	g__Prevotella;s__Prevotella salivae	1
101364	g__Bacteroides_A;s__Bacteroides_A plebeius	1
101362	g__Streptococcus;s__Streptococcus anginosus	1
101363	g__Streptococcus;s__Streptococcus equinus	1
101366	g__Succinatimonas;s__Succinatimonas hippei	1
101359	g__Bilophila;s__Bilophila wadsworthia	0.933333
101368	g__Faecalicatena;s__Faecalicatena fissicatena	1
101361	g__Sutterella;s__Sutterella wadsworthensis_B	1
101370	g__Bacteroides;s__Bacteroides fluxus	0.866667
101367	g__Clostridium_Q;s__Clostridium_Q symbiosum	1
101371	g__Paenibacillus;s__Paenibacillus lautus	1
101372	g__Paraprevotella;s__Paraprevotella xylaniphila	1
101369	g__Lactobacillus;s__Lactobacillus delbrueckii	1
101373	g__Tyzzerella;s__Tyzzerella sp000209385	0.933333
101376	g__Dysgonomonas;s__Dysgonomonas gadei	1
101365	g__Phascolarctobacterium_A;s__Phascolarctobacterium_A succinatutens	1
101375	g__Ruminococcus_F;s__Ruminococcus_F champanellensis	1
101374	g__Faecalicatena;s__Faecalicatena torques	1
101377	g__Dysgonomonas;s__Dysgonomonas mossii	1
101378	g__Bacteroides;s__Bacteroides ovatus	1
101381	g__Neisseria;s__Neisseria macacae	1
101379	g__Faecalicatena;s__Faecalicatena glycyrrhizinilyticum	1
101384	g__Ralstonia;s__Ralstonia pickettii	1
101383	g__Lactobacillus;s__Lactobacillus iners	1
101380	g__Faecalicatena;s__Faecalicatena gnavus	1
101386	g__Clostridium_M;s__Clostridium_M clostridioforme	0.933333
101385	g__Alistipes_A;s__Alistipes_A indistinctus	1
101382	g__Collinsella;s__Collinsella tanakaei	1
101387	g__Senegalimassilia;s__Senegalimassilia anaerobia	1
101388	g__Desulfitobacterium;s__Desulfitobacterium hafniense	1
101390	g__Bacillus_O;s__Bacillus_O smithii	1
101389	g__Cloacibacillus;s__Cloacibacillus evryensis	1
101391	g__Coprobacter;s__Coprobacter fastidiosus	1
101394	g__Yokenella;s__Yokenella regensburgei	1
101392	g__Campylobacter_A;s__Campylobacter_A concisus_R	1
101395	g__Listeria;s__Listeria innocua	0.933333
101393	g__Hafnia;s__Hafnia paralvei	1
101398	g__Absiella;s__Absiella sp000163515	1
101399	g__Odoribacter;s__Odoribacter laneus	0.933333
101396	g__Absiella;s__Absiella innocuum	1
101400	g__Erysipelatoclostridium;s__Erysipelatoclostridium ramosum	1
101403	g__Oceanobacillus;s__Oceanobacillus massiliensis	1
101402	g__Coprobacillus;s__Coprobacillus cateniformis	0.933333
101404	g__Paenibacillus_L;s__Paenibacillus_L senegalensis	1
101397	g__Dialister;s__Dialister succinatiphilus	1
101401	g__Sutterella;s__Sutterella parvirubra	1
101405	g__Bacillus_Q;s__Bacillus_Q timonensis	1
101406	g__Kurthia;s__Kurthia massiliensis	1
101407	g__Clostridium_J;s__Clostridium_J senegalense	0.933333
101408	g__Brevibacterium;s__Brevibacterium senegalense	1
101412	g__Bacillus_V;s__Bacillus_V massiliosenegalensis	1
101409	g__Slackia_A;s__Slackia_A piriformis	1
101414	g__Peptoniphilus_E;s__Peptoniphilus_E obesi	1
101415	g__Alistipes;s__Alistipes obesi	1
101416	g__Cellulomonas;s__Cellulomonas massiliensis	1
101410	g__Sutterella;s__Sutterella wadsworthensis_A	1
101418	g__Aeromicrobium_A;s__Aeromicrobium_A massiliense	1
101417	g__Noviherbaspirillum;s__Noviherbaspirillum massiliense	1
101411	g__Pauljensenia;s__Pauljensenia sp000308055	1
101413	g__Enorma;s__Enorma massiliensis	1
101419	g__Timonella;s__Timonella senegalensis	1
101420	g__Alistipes;s__Alistipes senegalensis	1
101424	g__Anaerococcus;s__Anaerococcus senegalensis	0.733333
101422	g__Bacteroides;s__Bacteroides oleiciplenus	1
101421	g__Dielma;s__Dielma fastidiosa	1
101423	g__Clostridium;s__Clostridium celatum	0.933333
101425	g__Peptoniphilus_A;s__Peptoniphilus_A senegalensis	1
101426	g__Metakosakonia;s__Metakosakonia massiliensis	1
101427	g__Enorma;s__Enorma massiliensis_A	1
101428	g__Bacillus_AD;s__Bacillus_AD massilioanorexius	1
101430	g__Holdemania;s__Holdemania massiliensis	1
101432	g__Helicobacter_C;s__Helicobacter_C cinaedi	1
101429	g__Alistipes_A;s__Alistipes_A ihumii	1
101433	g__Bacteroides;s__Bacteroides salyersiae	0.933333
101435	g__Corynebacterium;s__Corynebacterium amycolatum	1
101434	g__Butyricicoccus;s__Butyricicoccus pullicaecorum	1
101436	g__Paenibacillus_F;s__Paenibacillus_F sp000411255	1
101437	g__Staphylococcus;s__Staphylococcus schleiferi	1
101438	g__Paenisporosarcina_A;s__Paenisporosarcina_A sp000411295	1
101431	g__Helicobacter;s__Helicobacter pylori_BU	0.933333
101439	g__Tyzzerella;s__Tyzzerella sp000411335	1
101441	g__Pauljensenia;s__Pauljensenia sp000411415	1
101442	g__Streptococcus;s__Streptococcus sp000411475	0.933333
101443	g__Streptomyces;s__Streptomyces albus	1
101440	g__Acidaminococcus;s__Acidaminococcus intestini	1
101445	g__Cedecea;s__Cedecea davisae	1
101447	g__Prevotella;s__Prevotella oralis	1
101449	g__Nosocomiicoccus;s__Nosocomiicoccus massiliensis	1
101446	g__Cutibacterium;s__Cutibacterium avidum	1
101451	g__Paenibacillus_P;s__Paenibacillus_P antibioticophila	1
101444	g__Veillonella;s__Veillonella atypica	1
101452	g__Stoquefichus;s__Stoquefichus massiliensis	1
101450	g__Nesterenkonia;s__Nesterenkonia massiliensis	1
101448	g__Dermabacter;s__Dermabacter hominis	1
101453	g__Aneurinibacillus;s__Aneurinibacillus aneurinilyticus	1
101459	g__Fusobacterium;s__Fusobacterium nucleatum	0.8
101454	g__Bittarella;s__Bittarella massiliensis	1
101457	g__Pseudomonas_B;s__Pseudomonas_B luteola	1
101460	g__Romboutsia;s__Romboutsia dakarense	1
101456	g__Eubacterium_I;s__Eubacterium_I ramulus	1
101458	g__Cetobacterium_A;s__Cetobacterium_A somerae	0.933333
101455	g__Faecalitalea;s__Faecalitalea cylindroides	1
101461	g__Bacteroides;s__Bacteroides neonati	1
101462	g__Helicobacter_B;s__Helicobacter_B macacae	1
101464	g__Fusobacterium;s__Fusobacterium polymorphum	0.933333
101463	g__Helicobacter_B;s__Helicobacter_B canis	1
101465	g__Providencia;s__Providencia alcalifaciens_A	1
101466	g__Providencia;s__Providencia alcalifaciens	1
101468	g__Blastococcus;s__Blastococcus massiliensis	1
101467	g__Clostridium_E;s__Clostridium_E jeddahense	1
101469	g__Bacillus_W;s__Bacillus_W jeddahensis	1
101470	g__Virgibacillus;s__Virgibacillus massiliensis	1
101472	g__Oceanobacillus;s__Oceanobacillus jeddahense	1
101471	g__Bifidobacterium;s__Bifidobacterium gallicum	1
101473	g__Anaerosalibacter_A;s__Anaerosalibacter_A massiliensis	1
101475	g__Bacillus_W;s__Bacillus_W rubiinfantis	1
101474	g__Clostridium_J;s__Clostridium_J sp000821305	0.933333
101476	g__MS4;s__MS4 sp000752215	1
101477	g__Clostridium_L;s__Clostridium_L amazonitimonense	0.933333
101479	g__Clostridium_AA;s__Clostridium_AA polynesiense	0.933333
101480	g__Pauljensenia;s__Pauljensenia polynesiensis	1
101481	g__Bacillus_D;s__Bacillus_D sp000821085	1
101482	g__Planomicrobium;s__Planomicrobium massiliensis	1
101483	g__Tessaracoccus;s__Tessaracoccus massiliensis	1
101484	g__Nigerium;s__Nigerium massiliense	1
101485	g__Pseudomonas_E;s__Pseudomonas_E massiliensis	1
101486	g__Mobilicoccus;s__Mobilicoccus massiliensis	1
101487	g__Beduini;s__Beduini massiliensis	1
101488	g__Risungbinella;s__Risungbinella massiliensis	1
101492	g__Enterococcus_C;s__Enterococcus_C massiliensis	0.933333
101491	g__Rubeoparvulum;s__Rubeoparvulum massiliense	1
101489	g__Parabacteroides;s__Parabacteroides goldsteinii	1
101494	g__Dakarella;s__Dakarella massiliensis	1
101495	g__Anaerococcus;s__Anaerococcus sp001182725	1
101496	g__Dorea;s__Dorea sp001185345	1
101493	g__Clostridium_M;s__Clostridium_M bolteae	1
101490	g__Bifidobacterium;s__Bifidobacterium catenulatum	1
101497	g__Clostridium_F;s__Clostridium_F niameyense	0.933333
101499	g__Faecalicatena;s__Faecalicatena contorta_B	1
101498	g__Bacillus_AD;s__Bacillus_AD testis	1
101500	g__Lawsonibacter;s__Lawsonibacter asaccharolyticus	1
101501	g__Bacillus_J;s__Bacillus_J andreraoultii	1
101503	g__Fermentimonas;s__Fermentimonas massiliensis	1
101504	g__Mt11;s__Mt11 sp001282665	1
101502	g__Intestinimonas;s__Intestinimonas massiliensis	1
101506	g__Neofamilia;s__Neofamilia massiliensis	1
101505	g__Kallipyga;s__Kallipyga gabonensis	1
101507	g__Paenibacillus;s__Paenibacillus ihuae	1
101508	g__Thalassobacillus;s__Thalassobacillus sp001368835	1
101510	g__Numidum;s__Numidum massiliense	1
101511	g__Massilibacterium;s__Massilibacterium senegalense	1
101513	g__Clostridium_P;s__Clostridium_P sp001403635	0.933333
101509	g__Flaviflexus;s__Flaviflexus massiliensis	1
101512	g__Coprobacter;s__Coprobacter secundus	1
101514	g__Paenibacillus_Q;s__Paenibacillus_Q ihumii	1
101515	g__Lagierella;s__Lagierella massiliensis	1
101516	g__Lactobacillus_H;s__Lactobacillus_H antri	1
101517	g__Lactobacillus;s__Lactobacillus amylolyticus	1
101518	g__Gorillibacterium;s__Gorillibacterium timonense	1
101520	g__Vitreoscilla;s__Vitreoscilla massiliensis	1
101519	g__Olsenella;s__Olsenella sp001457795	1
101523	g__Gracilibacillus;s__Gracilibacillus massiliensis	1
101521	g__Fenollaria;s__Fenollaria timonensis	1
101524	g__RUG013;s__RUG013 sp001486445	1
101522	g__Pauljensenia;s__Pauljensenia radingae	1
101526	g__Paenibacillus_A;s__Paenibacillus_A senegalimassiliensis	1
101525	g__Paenibacillus_A;s__Paenibacillus_A rubinfantis	1
101527	g__Fournierella;s__Fournierella massiliensis	1
101528	g__Faecalicatena;s__Faecalicatena sp001487105	1
101530	g__Anaerococcus;s__Anaerococcus rubeinfantis	0.933333
101529	g__Gabonibacter;s__Gabonibacter massiliensis	1
101533	g__Corynebacterium;s__Corynebacterium ammoniagenes	1
101532	g__Peptoniphilus_A;s__Peptoniphilus_A phoceensis	1
101534	g__Xanthomonas_B;s__Xanthomonas_B massiliensis	1
101531	g__Clostridium_M;s__Clostridium_M sp001517625	1
101535	g__Paenibacillus_A;s__Paenibacillus_A phocaensis	1
101536	g__Enterobacter_A;s__Enterobacter_A timonensis	1
101537	g__Cellulomonas;s__Cellulomonas timonensis	1
101538	g__Collinsella;s__Collinsella ihuae	1
101539	g__Acutalibacter;s__Acutalibacter timonensis	1
101540	g__Corynebacterium;s__Corynebacterium provencense	1
101542	g__GM2;s__GM2 sp900069005	1
101543	g__Lachnoclostridium;s__Lachnoclostridium sp900078195	1
101541	g__Murdochiella;s__Murdochiella massiliensis	1
101546	g__Alistipes;s__Alistipes sp900083545	0.933333
101544	g__Corynebacterium;s__Corynebacterium bouchesdurhonense	1
101545	g__Olegusella;s__Olegusella massiliensis	1
101547	g__Emergencia;s__Emergencia timonensis	0.933333
101548	g__Paenibacillus_U;s__Paenibacillus_U tuaregi	1
101549	g__Gracilibacillus;s__Gracilibacillus timonensis	1
101550	g__Christensenella_A;s__Christensenella_A timonensis	1
101553	g__Clostridium_P;s__Clostridium_P mediterraneense	0.933333
101551	g__Odoribacter;s__Odoribacter massiliensis	1
101552	g__Butyricimonas;s__Butyricimonas synergistica	1
101554	g__Corynebacterium;s__Corynebacterium phoceense	1
101555	g__Fusobacterium;s__Fusobacterium massiliense	0.933333
101557	g__F0040;s__F0040 sp900095835	1
101558	g__Streptococcus;s__Streptococcus timonensis	1
101560	g__Massilioclostridium;s__Massilioclostridium coli	1
101562	g__Alistipes;s__Alistipes timonensis	1
101559	g__Anaeroglobus;s__Anaeroglobus massiliensis	1
101556	g__Acidaminococcus;s__Acidaminococcus massiliensis	1
101561	g__Caecibacter;s__Caecibacter massiliensis	1
101563	g__Murdochiella;s__Murdochiella vaginalis	1
101564	g__Clostridium_M;s__Clostridium_M clostridioforme_A	0.866667
101567	g__Collinsella;s__	1
101570	g__UBA4871;s__	0.8
101566	g__Tyzzerella;s__	0.933333
101572	g__Eubacterium_R;s__	1
101571	g__Hungatella;s__Hungatella sp000526575	1
101569	g__Eubacterium_R;s__Eubacterium_R coprostanoligenes	1
101565	g__CAG-103;s__CAG-103 sp900317855	1
101575	g__Collinsella;s__	1
101574	g__Sutterella;s__	1
101576	g__Oscillibacter;s__	1
101577	g__CAG-145;s__	1
101590	g__Desulfovibrio;s__	0.733333
101588	g__Collinsella;s__	1
101591	g__Parabacteroides;s__Parabacteroides timonensis	0.8
101589	g__Pyramidobacter;s__Pyramidobacter piscolens	1
101592	g__Intestinimonas;s__	1
101594	g__Blautia_A;s__	0.933333
101595	g__Fusobacterium_B;s__	0.933333
101593	g__Catabacter;s__Catabacter hongkongensis	1
101596	g__Blautia;s__	0.866667
101597	g__UBA866;s__	1
101599	g__Bacteroides_A;s__	1
101598	g__Lawsonibacter;s__	1
101601	g__Peptostreptococcus;s__Peptostreptococcus russellii_A	1
101603	f__Lachnospiraceae;s__	1
101602	g__Blautia;s__	0.933333
101604	g__Barnesiella;s__Barnesiella sp002159975	0.666667
101605	g__Enorma;s__	1
101606	g__Clostridium_M;s__	1
101608	g__Gabonibacter;s__	1
101610	g__Sporanaerobacter;s__Sporanaerobacter acetigenes	0.933333
101612	g__Acidaminococcus;s__	0.933333
101609	g__Cloacibacillus;s__Cloacibacillus porcorum	1
101607	g__Dorea;s__Dorea sp900240315	1
101611	g__Phocea;s__Phocea massiliensis	1
101613	g__Dialister_A;s__Dialister_A pneumosintes	1
101615	g__Eisenbergiella;s__	0.933333
101616	g__Oscillibacter;s__	1
101620	f__Saccharimonadaceae;s__	0.666667
101614	g__CAG-521;s__CAG-521 sp002329575	1
101617	g__Clostridium_Q;s__	1
101621	g__Pauljensenia;s__	0.6
101618	g__Peptostreptococcus;s__Peptostreptococcus russellii	1
101619	g__UBA9502;s__	0.933333
101622	g__Clostridium_M;s__	1
101623	g__Terrisporobacter;s__Terrisporobacter othiniensis	1
101625	g__Eikenella;s__Eikenella corrodens	0.733333
101624	g__Proteus;s__Proteus terrae	1
101626	g__Phascolarctobacterium;s__	1
101632	g__CAG-170;s__	0.6
101629	f__Acidaminococcaceae;s__	0.933333
101631	g__Bilophila;s__	0.866667
101627	g__Gemmiger;s__	1
101630	g__Prevotellamassilia;s__	1
101638	g__Slackia_A;s__	0.933333
101635	g__KLE1796;s__	1
101640	g__Duncaniella;s__	1
101641	g__CAG-485;s__	1
101643	g__CAG-485;s__	1
101637	g__Agathobacter;s__	1
101645	g__Eubacterium_G;s__	0.933333
101644	g__UBA7173;s__	0.933333
101633	g__RC9;s__RC9 sp000435075	1
101648	g__CAG-594;s__	0.866667
101646	f__CAG-508;s__	0.866667
101650	g__F23-B02;s__	0.933333
101647	f__CAG-508;s__	0.866667
101649	g__UBA1409;s__	1
101651	g__UBA1191;s__	1
101652	g__V9D3004;s__V9D3004 sp002349525	1
101655	g__Butyricimonas;s__Butyricimonas sp900258545	0.8
101654	f__Acutalibacteraceae;s__	1
101659	g__Paraprevotella;s__	1
101660	f__CAG-274;s__	1
101662	g__CAG-451;s__	0.866667
101657	g__RC9;s__	0.866667
101663	g__Alistipes;s__	1
101661	g__Bacteroides;s__Bacteroides gallinarum	1
101658	f__CAG-74;s__	1
101666	g__CAG-873;s__	0.866667
101667	g__Paramuribaculum;s__	1
101664	g__CAG-485;s__	1
101665	f__QALW01;s__	1
101668	g__UBA1259;s__	1
101670	g__Bacteroides_B;s__Bacteroides_B sartorii	1
101669	g__UBA7642;s__	0.933333
101671	c__Clostridia;o__	1
101674	f__CAG-552;s__	1
101672	f__CAG-611;s__	0.866667
101673	f__UBA1255;s__	1
101676	g__RUG705;s__	0.866667
101677	g__CAG-452;s__CAG-452 sp000434035	0.866667
101675	g__UBA1685;s__	1
101678	g__Zag1;s__	1
101680	g__UBA10677;s__	1
101681	g__Ruminococcus;s__	1
101683	g__UBA7096;s__	0.866667
101682	g__Paramuribaculum;s__	1
101686	g__DNF00809;s__	0.666667
101684	f__Erysipelotrichaceae;s__	1
101687	g__Dorea;s__Dorea sp000433535	1
101685	g__CAG-964;s__	1
101688	g__Hungatella_A;s__Hungatella_A hathewayi	1
101692	g__Aeromonas;s__Aeromonas dhakensis	0.866667
101691	g__Aeromonas;s__Aeromonas veronii_A	0.8
101689	g__Blautia;s__Blautia producta	1
101690	g__Ruminococcus_G;s__Ruminococcus_G gauvreauii	1
101695	g__Megasphaera;s__Megasphaera massiliensis	1
101699	g__Clostridium_J;s__Clostridium_J ihumii	0.933333
101696	g__Enterococcus_A;s__Enterococcus_A raffinosus	1
101700	g__Citrobacter_A;s__Citrobacter_A sedlakii	1
101698	g__Marvinbryantia;s__Marvinbryantia formatexigens	1
101701	g__Corynebacterium;s__Corynebacterium afermentans	1
101697	g__Erysipelatoclostridium;s__Erysipelatoclostridium saccharogumia	1
101694	g__Enterococcus;s__Enterococcus faecalis	1
101702	g__Virgibacillus;s__Virgibacillus picturae	1
101703	g__Vibrio;s__Vibrio fluvialis	1
101707	g__Coprococcus;s__Coprococcus sp000154245	0.733333
101704	g__Blautia;s__Blautia hansenii	1
101705	g__Citrobacter;s__Citrobacter portucalensis	1
101708	g__Providencia;s__Providencia rustigianii	1
101706	g__Campylobacter_A;s__Campylobacter_A curvus	1
101710	g__Dorea;s__Dorea hylemonae	1
101713	g__Vibrio;s__Vibrio furnissii	1
101709	g__Collinsella;s__Collinsella stercoris	1
101712	g__Bacillus_A;s__Bacillus_A thuringiensis_S	1
101716	g__UBA5446;s__	1
101711	g__Holdemanella;s__Holdemanella biformis	1
101717	g__Collinsella;s__	0.733333
101721	g__CAG-877;s__	0.533333
101714	g__Coprococcus_A;s__Coprococcus_A catus	1
101720	g__Prevotella;s__Prevotella sp002350355	0.866667
101723	g__UBA5446;s__	1
101727	g__UBA1191;s__	0.8
101725	f__Ruminococcaceae;s__	1
101728	g__UBA1390;s__UBA1390 sp002305315	1
101730	g__Stoquefichus;s__Stoquefichus sp001244545	0.866667
101735	g__Parabacteroides;s__	1
101732	g__UBA1381;s__	1
101739	g__CAG-269;s__	0.866667
101733	g__CAG-83;s__	1
101729	g__CAG-145;s__	1
101741	g__Collinsella;s__	0.6
101740	f__Eggerthellaceae;s__	1
101738	g__Duncaniella;s__Duncaniella sp001701225	1
101743	g__CAG-884;s__	0.8
101742	g__Oscillibacter;s__	1
101737	g__Eubacterium_R;s__Eubacterium_R sp000434995	1
101746	g__CAG-273;s__	0.8
101751	g__Gemmiger;s__	0.733333
101748	g__CAG-56;s__	1
101745	g__Coprococcus;s__	1
101747	f__Christensenellaceae;s__	1
101749	g__An200;s__	0.933333
101752	g__CAG-1000;s__CAG-1000 sp000436975	0.8
101754	g__CAG-110;s__	0.8
101750	g__Bacteroides_A;s__Bacteroides_A ilei	1
101755	g__CAG-245;s__	0.866667
101758	g__Blautia_A;s__	0.733333
101757	g__Ruminococcus;s__	1
101760	g__UBA1417;s__	1
101761	g__Gemmiger;s__	1
101762	g__Anaeroglobus;s__Anaeroglobus geminatus	1
101764	g__UBA1206;s__UBA1206 sp000433115	1
101756	g__UBA1394;s__	1
101765	g__CAG-448;s__CAG-448 sp000433415	1
101768	f__Elusimicrobiaceae;s__	0.866667
101766	f__Acutalibacteraceae;s__	1
101771	g__CAG-617;s__CAG-617 sp000438115	0.8
101767	g__RC9;s__RC9 sp000432655	0.933333
101763	g__Prevotella;s__Prevotella sp000434975	1
101769	g__CAG-488;s__CAG-488 sp000434915	1
101773	g__CAG-475;s__	1
101772	g__CAG-831;s__	0.933333
101774	g__CAG-831;s__CAG-831 sp000432775	0.866667
101777	g__Eubacterium_F;s__Eubacterium_F sp000434115	0.733333
101775	g__Paramuribaculum;s__	1
101778	g__Phascolarctobacterium;s__	0.533333
101776	g__UBA3789;s__	0.866667
101770	g__Prevotella;s__Prevotella sp900313215	1
101779	f__UBA1255;s__	1
101780	g__Bacteroides;s__	1
101783	g__Bacteroides_A;s__	1
101781	g__Acutalibacter;s__Acutalibacter sp000432995	1
101782	g__Zag1;s__	1
101786	g__UBA11517;s__	0.933333
101785	f__CAG-313;s__	1
101784	g__Mailhella;s__Mailhella sp003150275	0.933333
101787	g__Bacteroides_A;s__	0.933333
101789	g__Bacteroides_A;s__Bacteroides_A sp002161565	1
101791	f__UBA953;s__	0.8
101790	g__Phascolarctobacterium_A;s__	1
101794	g__UBA11490;s__	0.8
101792	g__UBA11452;s__	0.733333
101795	g__K10;s__K10 sp001941205	1
101799	g__Eubacterium_R;s__	0.733333
101796	g__UBA7488;s__UBA7488 sp002477185	1
101798	g__Ruminococcus_D;s__	1
101793	g__CAG-632;s__CAG-632 sp002406015	0.933333
101797	g__CAG-590;s__	1
101801	f__Acutalibacteraceae;s__	0.933333
101800	g__CAG-631;s__	1
101802	g__Megasphaera;s__	0.933333
101805	g__Prevotella;s__	0.6
101808	g__UBA1375;s__	0.6
101803	g__RC9;s__	0.933333
101804	g__CAG-831;s__	1
101806	g__Prevotella;s__	1
101807	g__Bacteroides;s__	1
101809	g__Eisenbergiella;s__	1
101810	g__Faecalicatena;s__Faecalicatena sp002314255	1
101811	g__UBA11774;s__	1
101812	f__UBA1829;s__	0.933333
101816	g__QAMH01;s__	0.866667
101818	f__UBA644_A;s__	0.733333
101814	g__COE1;s__	1
101815	g__CAG-1427;s__	1
101817	f__Monoglobaceae;s__	1
101821	g__Firm-07;s__	1
101819	g__CAG-145;s__	1
101822	f__Christensenellaceae;s__	0.8
101824	g__CAG-83;s__	1
101825	g__CAG-269;s__	0.733333
101820	g__Anaerotignum;s__Anaerotignum lactatifermentans	1
101823	f__CAG-74;s__	1
101826	g__Solobacterium;s__	1
101829	f__Acutalibacteraceae;s__	0.666667
101832	g__Bilophila;s__	0.8
101828	g__UBA4951;s__	0.933333
101827	f__CAG-314;s__	0.933333
101831	g__TF01-11;s__TF01-11 sp000436755	1
101833	f__CAG-274;s__	1
101834	c__Clostridia;o__4C28d-15	0.866667
101835	g__Bacteroides_A;s__Bacteroides_A sp000432735	1
101839	g__UBA7173_A;s__	0.933333
101837	g__UBA737;s__	1
101840	f__CAG-822;s__	0.866667
101838	g__Zag1;s__Zag1 sp000438175	1
101836	g__CAG-475;s__	1
101841	g__CAG-170;s__	0.866667
101830	g__Alistipes;s__Alistipes finegoldii	1
101844	f__CAG-727;s__	0.6
101845	g__UBA7868;s__	0.733333
101847	g__UBA1740;s__	0.866667
101843	g__UBA1259;s__	1
101849	g__UBA11517;s__	0.866667
101846	g__CAG-1435;s__	1
101850	f__QALW01;s__	1
101848	g__Eubacterium_F;s__Eubacterium_F sp000433735	1
101854	g__UBA11940;s__	0.733333
101851	f__CAG-552;s__	1
101853	g__UBA11517;s__	0.866667
101852	g__UBA11940;s__	1
101855	g__CAG-632;s__CAG-632 sp000431515	1
101858	g__Phascolarctobacterium_A;s__	1
101857	g__Succinivibrio;s__	1
101863	f__CAG-727;s__	0.866667
101859	g__Phascolarctobacterium_A;s__	1
101862	g__Anaerotignum;s__	0.933333
101861	f__CAG-508;s__	0.866667
101860	f__Acutalibacteraceae;s__	1
101868	g__CAG-485;s__	0.533333
101864	g__UBA4675;s__	1
101865	g__UBA1409;s__UBA1409 sp002491605	1
101867	g__CAG-873;s__	1
101869	f__UBA644;s__	1
101870	g__Phascolarctobacterium;s__	1
101871	f__Muribaculaceae;s__	1
101873	g__Marvinbryantia;s__	0.733333
101872	g__RC9;s__	0.8
101875	c__Vampirovibrionia;o__Gastranaerophilales	1
101874	g__QAMI01;s__	1
101876	g__Acetatifactor;s__	1
101866	g__Prevotella;s__Prevotella sp003447235	1
101877	g__UBA1822;s__UBA1822 sp002314995	0.933333
101880	c__Clostridia;o__	1
101881	g__Akkermansia;s__Akkermansia muciniphila_A	0.866667
101878	g__Parabacteroides;s__	1
101879	f__CAG-272;s__	1
101882	g__Prevotella;s__	1
101883	f__CAG-508;s__	0.866667
101884	g__UBA1829;s__	0.866667
101885	g__UBA7173;s__	1
101886	g__Paraprevotella;s__	0.933333
101890	g__Succinatimonas;s__	1
101889	g__QALW01;s__	1
101891	f__Butyricicoccaceae;s__	0.866667
101887	g__Ruminiclostridium_E;s__Ruminiclostridium_E sp003512525	1
101892	g__CAG-521;s__	0.933333
101894	g__CAG-495;s__	0.933333
101893	g__CAG-145;s__	1
101897	g__CAG-1000;s__	0.8
101895	g__Zag111;s__	1
101896	c__Clostridia;o__Monoglobales	1
101900	g__CAG-521;s__	0.6
101899	g__Zag1;s__	1
101898	g__Parabacteroides;s__	1
101902	c__Clostridia;o__	0.866667
101904	g__CAG-917;s__	0.666667
101903	f__Firm-18;s__	1
101901	g__CAG-557;s__CAG-557 sp000435275	1
101907	c__Clostridia;o__4C28d-15	0.8
101905	g__Firm-07;s__	1
101906	g__CAG-484;s__	1
101909	f__UBA644_A;s__	0.933333
101912	g__DTU089;s__	0.666667
101908	g__Ruminococcus_D;s__	1
101910	g__Duncaniella;s__Duncaniella sp001689425	0.933333
101911	g__Desulfovibrio;s__Desulfovibrio sp002159665	0.933333
101914	g__QALS01;s__	0.866667
101917	f__CAG-302;s__	0.866667
101920	g__Bacteroides_A;s__	0.866667
101921	g__Akkermansia;s__	0.8
101922	g__CAG-465;s__CAG-465 sp000433135	0.866667
101913	f__CAG-272;s__	1
101919	g__F23-B02;s__F23-B02 sp002472405	1
101923	g__Parasutterella;s__	1
101918	g__Prevotellamassilia;s__	1
101924	g__Zag1;s__	0.933333
101925	g__Bacteroides_A;s__	0.933333
101926	g__CAG-776;s__	0.866667
101928	f__CAG-313;s__	1
101927	g__Prevotella;s__	1
101929	g__Paramuribaculum;s__	1
101934	f__CAG-272;s__	1
101931	g__CAG-279;s__	0.933333
101933	g__Prevotella;s__	0.933333
101932	f__QAND01;s__	1
101930	g__CAG-475;s__	1
101936	g__UBA5905;s__UBA5905 sp002437905	1
101943	g__CAG-484;s__	0.533333
101942	g__CAG-269;s__	0.733333
101937	g__UBA7173;s__UBA7173 sp001701135	1
101941	f__UBA1242;s__	0.866667
101940	g__Ruminococcus;s__Ruminococcus sp002438605	1
101938	g__CAG-873;s__CAG-873 sp001701165	0.933333
101939	g__UBA10281;s__	1
101944	g__Selenomonas_C;s__Selenomonas_C sp002351185	0.8
101947	g__UBA1777;s__	1
101946	g__CAG-611;s__CAG-611 sp000434175	0.866667
101950	g__Gastranaerophilus;s__Gastranaerophilus phascolarctosicola	1
101949	g__Oscillibacter;s__	0.933333
101951	g__CAG-873;s__	0.866667
101948	g__Muribaculum;s__Muribaculum sp002492595	1
101952	g__Lachnoclostridium_A;s__	0.933333
101953	g__Emergencia;s__	1
101956	g__Eubacterium_R;s__	1
101954	g__Clostridium_M;s__	1
101957	f__CAG-307;s__	1
101955	g__UBA7096;s__	1
101960	g__QAMI01;s__	1
101962	g__CAG-877;s__	0.866667
101961	g__UBA7096;s__	1
101959	g__UBA3631;s__	0.866667
101964	g__Acetatifactor;s__	0.933333
101965	g__CAG-510;s__	1
101966	f__UBA1242;s__	0.866667
101969	g__CAG-110;s__	0.733333
101967	g__CAG-492;s__	0.866667
101971	g__Clostridium_M;s__	0.866667
101963	g__Bacteroides_A;s__Bacteroides_A sp000434735	1
101970	g__UBA2882;s__UBA2882 sp002362385	1
101972	g__Prevotella;s__Prevotella sp900315955	1
101974	g__51-20;s__	0.933333
101979	g__Acutalibacter;s__	0.533333
101973	g__CAG-349;s__CAG-349 sp001940895	1
101975	g__Prevotella;s__	1
101980	g__Phascolarctobacterium;s__	1
101977	g__Bacteroides;s__	1
101978	f__CAG-314;s__	1
101981	g__CAG-617;s__CAG-617 sp000431275	1
101983	g__Oscillibacter;s__Oscillibacter sp000436875	1
101989	g__CAG-269;s__	0.866667
101984	g__UBA737;s__	1
101985	g__CAG-495;s__	0.933333
101990	f__CAG-1000;s__	0.733333
101988	g__Marvinbryantia;s__	0.933333
101987	f__Ruminococcaceae;s__	1
101991	g__CAG-273;s__	0.866667
101994	g__Faecalicatena;s__	0.8
101995	g__Parabacteroides;s__	1
102000	g__CAG-917;s__	0.666667
101998	g__Lachnospira;s__	1
102004	g__UCG-010;s__UCG-010 sp003150115	1
102003	g__Sutterella;s__	0.8
102005	c__Clostridia;o__Oscillospirales	0.866667
102002	g__CAG-460;s__	0.866667
102006	g__Lawsonibacter;s__	1
102008	g__CAG-115;s__CAG-115 sp003516865	1
102007	g__Alistipes;s__	1
102011	f__CAG-74;s__	0.866667
102001	g__CAG-177;s__CAG-177 sp000431775	1
102009	f__CAG-917;s__	1
102013	g__Collinsella;s__	0.733333
102010	f__Anaerovoracaceae;s__	1
102012	g__CAG-145;s__	0.6
102017	g__Fournierella;s__	0.6
102015	g__Porphyromonas;s__Porphyromonas endodontalis	0.933333
102014	g__Merdibacter;s__	1
102016	g__UBA5394;s__UBA5394 sp003150565	0.933333
102018	g__Eubacterium_E;s__	1
102019	g__Eubacterium_R;s__Eubacterium_R sp000431535	1
102022	g__Centipeda;s__Centipeda artemidis	1
102025	f__Lachnospiraceae;s__	0.933333
102021	g__51-20;s__51-20 sp001917175	0.933333
102024	g__CAG-877;s__	0.866667
102023	f__Eggerthellaceae;s__	1
102026	f__Oscillospiraceae;s__	1
102027	c__Clostridia;o__4C28d-15	1
102029	g__GCA-900066575;s__	0.733333
102030	f__CAG-449;s__	1
102033	g__Parabacteroides;s__Parabacteroides sp900155425	0.933333
102036	g__UBA738;s__	0.8
102031	f__Acutalibacteraceae;s__	1
102037	f__Ruminococcaceae;s__	1
102035	g__Flavonifractor;s__	0.866667
102034	g__CAG-170;s__	1
102038	f__Acutalibacteraceae;s__	1
102039	f__Ruminococcaceae;s__	1
102042	g__CAG-110;s__	1
102046	g__Roseburia;s__	0.6
102045	g__CAG-110;s__	0.866667
102044	g__Lactobacillus_G;s__Lactobacillus_G sanfranciscensis	1
102040	g__Faecalibacterium;s__	1
102053	g__UBA1822;s__	0.6
102047	f__CAG-272;s__	1
102052	g__Stomatobaculum;s__	0.666667
102049	g__CAG-485;s__	1
102051	g__Prevotella;s__	1
102063	g__Prevotella;s__	0.866667
102061	g__QAMX01;s__	1
102064	g__CAG-873;s__	0.933333
102062	g__Sutterella;s__	1
102059	g__Gemmiger;s__	0.933333
102056	g__CAG-115;s__CAG-115 sp000432175	1
102057	g__Oscillibacter;s__Oscillibacter sp001916835	1
102067	f__Oscillospiraceae;s__	0.533333
102060	g__CAG-110;s__CAG-110 sp003525905	1
102068	f__Oscillospiraceae;s__	0.866667
102070	g__Eubacterium_I;s__	0.666667
102071	f__Oscillospiraceae;s__	0.866667
102075	f__Lachnospiraceae;s__	0.866667
102073	g__CAG-110;s__	0.933333
102077	g__Zag111;s__	1
102074	g__QAMH01;s__	1
102079	g__Succiniclasticum;s__Succiniclasticum sp900315805	1
102080	g__Prevotella;s__	0.8
102085	g__CAG-170;s__	0.6
102084	g__UBA1777;s__	0.933333
102086	g__Phil1;s__	0.933333
102088	g__Hydrogenoanaerobacterium;s__	0.533333
102072	f__CAG-74;s__	1
102087	g__Collinsella;s__	0.666667
102082	g__Alistipes;s__	1
102089	f__Ruminococcaceae;s__	0.733333
102090	g__CAG-83;s__	0.866667
102092	g__Prevotella;s__	0.8
102094	f__Atopobiaceae;s__	0.733333
102095	g__CAG-83;s__	1
102091	g__UBA4644;s__	1
102096	f__Christensenellaceae;s__	0.933333
102093	g__UBA5905;s__	1
102097	f__CAG-74;s__	1
102099	g__UBA7102;s__	1
102103	g__Lawsonibacter;s__	1
102101	g__Sutterella;s__	1
102105	f__Ruminococcaceae;s__	0.933333
102102	g__Angelakisella;s__	1
102106	g__Libanicoccus;s__	0.933333
102104	g__Olsenella_E;s__Olsenella_E sp003150175	1
102109	g__UBA1232;s__	0.933333
102115	g__CAG-110;s__	0.933333
102114	g__Oscillibacter;s__	1
102118	g__Rothia;s__Rothia mucilaginosa_B	0.533333
102108	g__Prevotella;s__Prevotella sp900290275	1
102119	g__Neisseria_D;s__Neisseria_D elongata	0.866667
102120	g__Porphyromonas;s__Porphyromonas somerae_A	0.933333
102127	g__Agathobaculum;s__	0.6
102121	g__Acidaminococcus;s__Acidaminococcus sp000437815	1
102113	g__Anaerovibrio;s__	1
102126	g__UBA1390;s__	0.933333
102123	f__CAG-272;s__	1
102125	f__CAG-552;s__	1
102128	g__UBA5905;s__	0.933333
102124	g__CAG-110;s__	1
102131	g__CAG-882;s__	0.933333
102132	g__Monoglobus;s__	0.933333
102134	g__Mailhella;s__	0.933333
102135	g__Anaeromassilibacillus;s__Anaeromassilibacillus sp002159845	1
102136	g__UC5-1-2E3;s__UC5-1-2E3 sp001304875	1
102129	g__Negativibacillus;s__	1
102138	g__Agathobaculum;s__	0.866667
102139	g__CAG-877;s__	0.866667
102140	g__CAG-510;s__	1
102141	g__CAG-95;s__	1
102133	g__Prevotella;s__Prevotella sp000436915	1
102145	g__Dorea;s__Dorea phocaeense	0.866667
102146	g__CAG-145;s__CAG-145 sp003150015	1
102147	f__Acutalibacteraceae;s__	1
102143	g__CAG-83;s__	1
102144	g__CAG-83;s__	1
102150	g__Faecalicatena;s__	0.666667
102149	g__Blautia;s__Blautia sp003287895	1
102148	g__Eisenbergiella;s__	1
102151	f__CAG-74;s__	0.6
102153	g__CAG-484;s__CAG-484 sp000431315	0.933333
102154	g__UBA5446;s__	1
102156	g__CAG-83;s__	0.933333
102152	g__UBA5446;s__	1
102155	g__Ruthenibacterium;s__	1
102159	f__Acutalibacteraceae;s__	1
102158	g__Desulfovibrio;s__Desulfovibrio desulfuricans_A	0.933333
102157	g__K10;s__K10 sp001689515	1
102165	g__Zag1;s__	1
102166	g__CAG-433;s__CAG-433 sp000433675	0.866667
102167	g__CAG-611;s__	0.866667
102168	g__Prevotella;s__	1
102170	g__Clostridium_Q;s__	1
102171	g__Bacteroides_B;s__Bacteroides_B sp002493165	0.933333
102169	g__CAG-1435;s__CAG-1435 sp000433775	1
102172	c__Clostridia;o__4C28d-15	0.866667
102174	g__CAG-475;s__	1
102173	g__CAG-917;s__CAG-917 sp000437555	1
102176	f__Muribaculaceae;s__	0.933333
102179	g__CAG-831;s__	0.666667
102177	f__CAG-508;s__	0.866667
102175	g__CAG-533;s__CAG-533 sp000434495	0.866667
102178	f__Bacteroidaceae;s__	0.933333
102180	g__CAG-492;s__	0.866667
102182	f__CAG-302;s__	0.8
102185	f__CAG-917;s__	1
102181	g__Paramuribaculum;s__Paramuribaculum sp000431155	1
102186	g__Ruminococcus_A;s__Ruminococcus_A sp000432335	0.866667
102190	g__Clostridium;s__Clostridium sp001916075	0.866667
102188	g__CAG-1435;s__	1
102191	g__CAG-313;s__CAG-313 sp000433035	1
102195	g__Emergencia;s__	1
102192	g__Acutalibacter;s__	1
102193	g__QANA01;s__	1
102194	f__Acutalibacteraceae;s__	0.933333
102196	g__UBA1691;s__	1
102197	g__Parvimonas;s__Parvimonas sp001553085	1
102204	g__UBA5394;s__	0.6
102201	f__CAG-508;s__	0.866667
102199	g__UBA11940;s__	1
102203	g__Alistipes;s__	1
102200	g__CAG-822;s__CAG-822 sp000432855	0.866667
102205	g__Porphyromonas;s__	0.933333
102202	g__Dorea;s__Dorea sp900312975	1
102208	g__RUG705;s__	0.8
102207	f__CAG-822;s__	0.866667
102211	g__Collinsella;s__	0.666667
102210	f__Lachnospiraceae;s__	0.866667
102209	g__CAG-462;s__	0.866667
102212	g__Blautia;s__	0.933333
102213	f__Oscillospiraceae;s__	0.8
102214	g__Blautia_A;s__	0.666667
102216	f__Lachnospiraceae;s__	0.933333
102215	g__Blautia;s__	0.933333
102219	g__UBA1731;s__	0.733333
102217	g__Emergencia;s__	0.8
102222	g__Dialister;s__	0.866667
102221	f__Ruminococcaceae;s__	0.866667
102225	g__CAG-873;s__	0.666667
102220	g__UBA3375;s__	0.866667
102218	g__Parabacteroides;s__Parabacteroides sp000436495	1
102226	g__CAG-81;s__	1
102224	g__Faecalibacterium;s__	1
102228	g__UBA1691;s__	0.866667
102227	g__Eubacterium_R;s__	1
102232	g__Eubacterium_R;s__	1
102230	g__Ruminococcus;s__	1
102229	g__Oscillibacter;s__	0.933333
102234	g__Coprococcus_B;s__	1
102235	g__Zag111;s__	1
102237	f__CAG-465;s__	0.866667
102239	f__CAG-822;s__	0.8
102233	g__Acutalibacter;s__	1
102236	g__UBA6984;s__	1
102240	g__UBA11963;s__	0.866667
102238	g__CAG-110;s__	1
102241	f__CAG-508;s__	0.866667
102243	g__Oribacterium;s__	0.733333
102244	g__Rs-D84;s__	0.666667
102245	f__CAG-272;s__	0.8
102246	f__Acutalibacteraceae;s__	1
102247	g__Acetatifactor;s__	1
102249	g__UBA5026;s__	0.8
102242	g__Treponema_D;s__Treponema_D succinifaciens	1
102248	g__UBA5026;s__	0.866667
102252	c__Clostridia;o__Monoglobales	0.8
102251	f__UBA1381;s__	0.6
102250	g__CAG-110;s__	1
102253	g__CAG-533;s__	0.8
102254	g__CAG-110;s__	1
102256	f__Lachnospiraceae;s__	1
102257	g__UBA737;s__	0.866667
102259	g__CAG-302;s__	0.866667
102255	g__CAG-110;s__	1
102258	g__UBA1081;s__	1
102261	g__CAG-841;s__CAG-841 sp002479075	0.866667
102260	g__Eubacterium_R;s__	1
102265	f__CAG-1000;s__	0.8
102264	f__Ruminococcaceae;s__	0.866667
102262	g__Eubacterium_R;s__	1
102263	g__Ruminococcus_E;s__	1
102266	f__CAG-508;s__	0.933333
102268	g__Absiella;s__	0.866667
102267	g__Eisenbergiella;s__	1
102269	g__Anaerococcus;s__Anaerococcus sp002359915	1
102271	g__GCA-900066135;s__GCA-900066135 sp900066135	1
102273	g__Bacteroides;s__Bacteroides stercorirosoris	1
102276	f__Lachnospiraceae;s__	1
102270	g__Enterococcus_A;s__Enterococcus_A avium	1
102277	g__Marvinbryantia;s__Marvinbryantia sp900066075	1
102275	g__Paraprevotella;s__	1
102280	g__UBA9502;s__	0.666667
102278	g__Eubacterium_I;s__Eubacterium_I ramulus_A	0.8
102272	g__Faecalibacterium;s__Faecalibacterium prausnitzii_D	1
102274	g__Faecalibacterium;s__Faecalibacterium prausnitzii_I	1
102281	g__Bacteroides;s__Bacteroides faecis	0.866667
102283	g__Bacillus_A;s__Bacillus_A cereus_AD	1
102279	g__Dorea;s__Dorea longicatena_B	1
102282	g__Parabacteroides;s__Parabacteroides gordonii	1
102288	g__Bacillus_A;s__Bacillus_A sp001884105	0.933333
102286	g__Blautia;s__Blautia sp000436935	1
102285	g__CAG-95;s__CAG-95 sp900066375	1
102287	g__Agathobaculum;s__	1
102290	g__Sellimonas;s__Sellimonas sp002161525	1
102284	g__Megamonas;s__Megamonas funiformis	1
102291	f__Bacteroidaceae;s__	1
102289	g__Coprococcus;s__Coprococcus sp000433075	1
102292	g__TF01-11;s__TF01-11 sp003529475	1
[truncated: 1,957 more rows]
