# Supplementary material for: MIDAS2: Metagenomic Intra-species Diversity Analysis System
Source: Bioinformatics. 2022 Nov 2;39(1):btac713. doi: 10.1093/bioinformatics/btac713 (PMC9805558; doi:10.1093/bioinformatics/btac713)
Supplement: btac713_Supplementary_Data [file btac713_supplementary_data.zip › btac713_Supplementary_Data/Supplemental Table S17-inseparable.xls]

## Sheet: 2021_08_31_unsafe_species
species_id	species_name	pass_ratio
100061	g__Collinsella;s__Collinsella aerofaciens_E	0
100094	g__Collinsella;s__	0.333333
100156	g__Collinsella;s__Collinsella sp002232035	0.0666667
100158	g__Collinsella;s__	0
100180	g__Collinsella;s__	0.0666667
100188	g__Collinsella;s__	0.0666667
100207	g__Collinsella;s__Collinsella sp002232035	0
100210	g__Collinsella;s__	0.2
100211	g__Bacteroides;s__Bacteroides intestinalis_A	0.466667
100228	g__Collinsella;s__Collinsella sp002232035	0.266667
100232	g__Collinsella;s__	0.4
100237	g__Collinsella;s__	0
100239	g__Collinsella;s__	0.0666667
100257	g__Collinsella;s__Collinsella sp002232035	0
100261	g__Collinsella;s__	0.133333
100266	g__Collinsella;s__Collinsella sp002232035	0
100270	g__Collinsella;s__	0
100275	g__Collinsella;s__Collinsella sp002232035	0
100279	g__Veillonella;s__	0.333333
100283	g__Collinsella;s__	0
100288	g__Collinsella;s__	0.0666667
100293	g__Veillonella;s__	0
100290	g__Collinsella;s__	0.133333
100292	g__Collinsella;s__	0
100302	g__Collinsella;s__	0
100306	g__Collinsella;s__Collinsella sp003487125	0
100309	g__Collinsella;s__Collinsella aerofaciens	0
100314	g__Collinsella;s__	0.0666667
100317	g__Haemophilus_D;s__Haemophilus_D parainfluenzae	0
100321	g__Collinsella;s__	0.0666667
100324	g__Collinsella;s__	0.0666667
100327	g__Collinsella;s__	0
100329	g__Neisseria;s__Neisseria sp000186165	0.0666667
100331	g__Collinsella;s__	0
100333	g__Collinsella;s__Collinsella sp002232035	0
100396	g__Collinsella;s__	0
100397	g__Collinsella;s__	0
100399	g__UBA10281;s__	0.4
100402	g__GCA-900066995;s__	0.4
100486	g__Phascolarctobacterium_A;s__	0.2
100497	f__CAG-312;s__	0.4
100512	g__Faecalibacterium;s__	0
100522	g__Methanobrevibacter_A;s__	0.333333
100545	g__Faecalicatena;s__	0.333333
100547	g__Catenibacterium;s__	0.2
100556	g__Collinsella;s__Collinsella sp002232035	0
100563	g__Collinsella;s__	0
100565	g__Collinsella;s__	0
100570	g__Collinsella;s__Collinsella sp002232035	0
100578	f__Lachnospiraceae;s__	0.466667
100582	g__Lactococcus;s__Lactococcus garvieae	0.466667
100594	g__Collinsella;s__	0
100593	g__Collinsella;s__	0
100599	g__Collinsella;s__	0
100598	g__Collinsella;s__	0.2
100641	g__Collinsella;s__	0.466667
100649	g__Collinsella;s__	0
100648	g__Collinsella;s__	0.133333
100654	f__Methanomethylophilaceae;s__	0.2
100660	g__Collinsella;s__	0
100680	g__Hungatella_A;s__	0.266667
100684	g__Collinsella;s__	0.0666667
100688	g__Collinsella;s__	0
100693	g__Collinsella;s__	0
100694	g__Collinsella;s__	0.466667
100702	g__Collinsella;s__	0
100709	g__UBA738;s__	0.266667
100711	g__CAG-145;s__	0.466667
100716	g__Collinsella;s__	0.0666667
100731	g__Collinsella;s__	0
100737	g__Collinsella;s__	0
100738	g__CAG-269;s__	0.466667
100758	g__Peptoniphilus_A;s__Peptoniphilus_A harei	0.133333
100759	g__Corynebacterium;s__	0.466667
100766	g__Fenollaria;s__	0.333333
100768	g__Collinsella;s__	0
100769	g__Collinsella;s__	0
100770	g__Collinsella;s__	0
100777	g__Collinsella;s__	0
100772	g__Collinsella;s__	0.333333
100778	g__Collinsella;s__	0
100780	g__Collinsella;s__	0.133333
100786	g__Veillonella;s__Veillonella sp002959755	0.133333
100789	g__Collinsella;s__Collinsella sp002232035	0
100795	g__Collinsella;s__	0
100797	g__Collinsella;s__	0
100798	g__Collinsella;s__	0
100799	g__Collinsella;s__	0.133333
100801	g__Collinsella;s__Collinsella sp002232035	0
100802	g__Collinsella;s__	0
100805	g__Collinsella;s__	0
100811	g__Collinsella;s__	0.0666667
100812	g__Collinsella;s__	0.0666667
100818	g__Veillonella;s__	0
100826	g__Collinsella;s__	0
100827	g__Collinsella;s__Collinsella sp002232035	0
100830	g__Collinsella;s__Collinsella sp002232035	0
100833	g__Collinsella;s__Collinsella sp002232035	0
100835	g__Collinsella;s__Collinsella sp002232035	0.0666667
100837	g__Oscillibacter;s__	0.266667
100845	g__Collinsella;s__	0
100846	g__Collinsella;s__	0.133333
100855	g__Collinsella;s__	0
100856	g__Collinsella;s__	0
100860	g__Haemophilus_D;s__	0
100858	g__Collinsella;s__	0.133333
100862	g__Collinsella;s__	0
100865	g__Collinsella;s__	0.0666667
100868	g__Collinsella;s__	0
100876	g__Faecalibacterium;s__	0
100882	g__Collinsella;s__	0
100880	g__Collinsella;s__	0
100878	g__Collinsella;s__	0
100879	g__Collinsella;s__	0.133333
100881	g__Collinsella;s__	0.4
100885	g__Collinsella;s__	0
100897	g__Methanomassiliicoccus_A;s__	0.2
100896	g__Collinsella;s__	0.133333
100904	g__Collinsella;s__	0.0666667
100910	g__Flavonifractor;s__Flavonifractor sp900199495	0.333333
100917	g__Phascolarctobacterium;s__	0
100912	g__Collinsella;s__Collinsella sp002232035	0.266667
100925	g__Collinsella;s__	0
100926	g__Veillonella;s__	0.0666667
100928	g__Collinsella;s__	0
100934	g__Collinsella;s__	0.0666667
100936	g__Collinsella;s__	0
100940	g__Collinsella;s__	0.2
100943	g__Eubacterium_R;s__	0.466667
100946	g__Collinsella;s__Collinsella aerofaciens_F	0
100947	g__Collinsella;s__	0
100949	g__Collinsella;s__	0
100954	g__Blautia_A;s__	0
100955	g__Collinsella;s__	0
100979	g__Collinsella;s__	0.4
100984	g__Collinsella;s__	0
100981	g__Collinsella;s__	0
100985	g__Collinsella;s__	0.133333
100986	g__Collinsella;s__Collinsella aerofaciens_F	0.333333
100996	g__Collinsella;s__	0
100995	g__Collinsella;s__	0
100998	g__TM7x;s__	0.466667
101000	g__UBA4716;s__	0.333333
101003	g__Collinsella;s__	0
101009	g__Collinsella;s__	0
101014	g__Urmitella;s__Urmitella timonensis	0
101010	g__Veillonella;s__	0.466667
101019	g__Collinsella;s__	0
101022	g__Collinsella;s__	0
101061	g__Collinsella;s__	0
101079	g__Campylobacter_B;s__	0.266667
101080	g__Staphylococcus;s__Staphylococcus haemolyticus_A	0.333333
101084	g__Collinsella;s__	0
101086	g__Collinsella;s__	0
101099	g__Collinsella;s__	0
101096	g__Collinsella;s__Collinsella aerofaciens_F	0
101105	g__Collinsella;s__	0
101107	g__Collinsella;s__	0
101108	g__Collinsella;s__	0.0666667
101114	g__Collinsella;s__	0.2
101121	g__Collinsella;s__	0
101123	g__Collinsella;s__	0
101122	g__Collinsella;s__	0
101127	g__Collinsella;s__	0.133333
101124	g__Collinsella;s__	0
101126	g__Collinsella;s__	0
101130	g__Collinsella;s__	0.0666667
101133	f__CAG-272;s__	0.4
101134	g__Collinsella;s__	0
101135	g__Collinsella;s__	0
101137	g__Collinsella;s__	0
101139	g__Collinsella;s__	0
101140	g__Collinsella;s__	0
101138	g__Collinsella;s__Collinsella sp002232035	0
101142	g__Collinsella;s__	0
101150	g__Collinsella;s__	0
101158	g__Collinsella;s__	0.133333
101161	g__Collinsella;s__	0.0666667
101165	g__Collinsella;s__Collinsella sp000763055	0.0666667
101173	g__Collinsella;s__	0
101179	g__Collinsella;s__	0.0666667
101181	f__Peptococcaceae;s__	0.466667
101190	g__Collinsella;s__	0
101196	g__Collinsella;s__	0.0666667
101200	g__Collinsella;s__	0
101203	g__Collinsella;s__	0.333333
101215	g__Collinsella;s__	0
101221	g__Collinsella;s__	0
101223	g__Collinsella;s__	0.0666667
101227	g__Collinsella;s__	0.0666667
101241	g__Collinsella;s__	0
101268	g__Rothia;s__Rothia mucilaginosa_B	0.466667
101274	g__Streptococcus;s__	0
101276	g__Eubacterium;s__Eubacterium limosum	0.4
101282	g__Gemella;s__Gemella haemolysans_B	0.266667
101288	g__Veillonella;s__Veillonella dispar	0.0666667
101353	g__Collinsella;s__Collinsella aerofaciens	0
101478	g__Collinsella;s__Collinsella sp000763055	0
101568	g__Collinsella;s__	0.0666667
101573	g__Collinsella;s__	0
101579	g__Collinsella;s__	0
101578	g__Collinsella;s__	0.0666667
101580	g__Collinsella;s__	0
101582	g__Collinsella;s__	0
101581	g__Collinsella;s__	0
101583	g__Collinsella;s__	0.133333
101585	g__Collinsella;s__	0
101584	g__Collinsella;s__	0
101587	g__Collinsella;s__	0
101586	g__Collinsella;s__	0
101600	f__Eggerthellaceae;s__	0.466667
101628	g__Collinsella;s__	0
101634	g__Collinsella;s__Collinsella sp002232035	0
101636	g__Collinsella;s__Collinsella sp002232035	0
101639	g__Haloferax;s__Haloferax massiliensis	0.2
101642	g__Collinsella;s__	0.333333
101653	g__Collinsella;s__	0.133333
101656	g__Collinsella;s__	0
101679	g__Collinsella;s__	0
101693	g__Halorubrum;s__Halorubrum lipolyticum	0.2
101715	g__Collinsella;s__	0
101718	g__Collinsella;s__	0
101719	g__Collinsella;s__	0.0666667
101722	g__Eubacterium_F;s__	0.333333
101724	g__Collinsella;s__	0.0666667
101726	g__Collinsella;s__	0.133333
101731	g__Collinsella;s__	0.0666667
101734	g__Collinsella;s__	0
101736	g__Collinsella;s__	0
101744	g__Collinsella;s__	0
101753	g__Collinsella;s__	0.0666667
101759	g__Collinsella;s__	0
101788	g__Collinsella;s__	0
101813	g__Collinsella;s__	0.0666667
101842	g__Collinsella;s__	0.133333
101856	g__Methanomassiliicoccus_A;s__	0.133333
101888	f__CAG-727;s__	0.466667
101915	g__Collinsella;s__	0
101916	g__Collinsella;s__	0
101935	g__Collinsella;s__	0
101945	f__UBA1242;s__	0
101958	g__Intestinimonas;s__	0.333333
101968	f__CAG-822;s__	0.466667
101976	g__Sutterella;s__	0
101982	g__Collinsella;s__	0
101986	g__Collinsella;s__Collinsella aerofaciens_F	0
101992	g__Collinsella;s__	0
101993	g__Collinsella;s__	0
101997	g__Collinsella;s__	0
101996	g__Collinsella;s__	0
101999	g__Collinsella;s__	0
102020	g__Collinsella;s__	0.266667
102028	g__Collinsella;s__	0
102032	g__Collinsella;s__	0
102041	g__Collinsella;s__	0
102043	g__Collinsella;s__	0.0666667
102048	g__Collinsella;s__Collinsella sp002232035	0
102054	g__Collinsella;s__	0.0666667
102050	g__Collinsella;s__	0.0666667
102058	g__Collinsella;s__Collinsella sp002232035	0
102055	g__Collinsella;s__	0.0666667
102065	g__Collinsella;s__Collinsella sp002232035	0
102066	g__Collinsella;s__	0.0666667
102069	g__Collinsella;s__	0
102078	g__Collinsella;s__Collinsella aerofaciens	0
102076	g__Collinsella;s__Collinsella aerofaciens_F	0
102081	g__Collinsella;s__	0.0666667
102083	g__Collinsella;s__Collinsella sp002232035	0.4
102098	f__CAG-74;s__	0.4
102100	g__Collinsella;s__	0.133333
102107	g__Collinsella;s__	0
102112	g__Collinsella;s__	0
102110	g__Collinsella;s__	0.0666667
102111	g__Collinsella;s__	0.466667
102117	g__Collinsella;s__	0
102116	g__ER4;s__	0.266667
102122	g__Collinsella;s__	0
102130	g__Collinsella;s__	0.0666667
102137	g__Collinsella;s__	0.0666667
102142	g__Collinsella;s__	0
102160	g__Methanomassiliicoccus_A;s__Methanomassiliicoccus_A intestinalis	0.2
102161	g__Methanomassiliicoccus;s__Methanomassiliicoccus luminyensis	0.266667
102162	g__Methanobrevibacter_A;s__Methanobrevibacter_A oralis	0.266667
102164	g__Methanosphaera;s__Methanosphaera stadtmanae	0.2
102163	g__Methanobrevibacter_A;s__Methanobrevibacter_A smithii	0.466667
102183	g__Collinsella;s__	0.0666667
102184	g__Collinsella;s__	0
102187	g__Collinsella;s__Collinsella sp000434535	0
102189	g__Collinsella;s__	0
102198	g__Collinsella;s__	0
102206	g__Collinsella;s__	0
102223	g__Faecalibacterium;s__	0.2
102231	g__Collinsella;s__	0
102294	g__Collinsella;s__Collinsella sp002232035	0.2
102446	g__Methanobrevibacter_A;s__Methanobrevibacter_A smithii_A	0.333333
102456	g__Methanomethylophilus;s__Methanomethylophilus alvus	0.4
102501	g__Enterobacter;s__Enterobacter cloacae_K	0.466667
102515	g__Escherichia;s__Escherichia fergusonii	0.2
102539	g__Collinsella;s__Collinsella aerofaciens_A	0.133333
102550	g__Streptococcus;s__Streptococcus sp001556435	0.0666667
102557	g__Collinsella;s__	0
102566	g__Collinsella;s__Collinsella sp002232035	0
102577	g__Haemophilus_D;s__	0
102576	g__Collinsella;s__	0.133333
102604	f__Butyricicoccaceae;s__	0.466667
102624	f__CAG-727;s__	0.466667
102629	f__QAND01;s__	0.4
102642	g__Veillonella;s__	0.0666667
102646	g__Veillonella;s__	0.0666667
102651	g__Faecalibacterium;s__	0
102692	g__Collinsella;s__	0
102714	g__Collinsella;s__	0.133333
102729	g__Collinsella;s__Collinsella aerofaciens_F	0
102728	g__Collinsella;s__	0
102730	g__Collinsella;s__	0
102731	g__Collinsella;s__	0
102732	g__Collinsella;s__	0
102735	g__Collinsella;s__	0
102734	g__Collinsella;s__	0
102733	g__Collinsella;s__	0.0666667
102741	g__Collinsella;s__	0
102742	g__Collinsella;s__	0
102740	g__Collinsella;s__	0
102743	g__Collinsella;s__	0
102739	g__Collinsella;s__	0
102744	g__Collinsella;s__	0
102746	g__Collinsella;s__	0
102747	g__Collinsella;s__	0.0666667
102745	g__Collinsella;s__	0.0666667
102748	g__Collinsella;s__	0
102749	g__Collinsella;s__	0.0666667
102750	g__Collinsella;s__	0
102754	g__Collinsella;s__Collinsella aerofaciens_F	0.133333
102755	g__Collinsella;s__	0
102752	g__Collinsella;s__	0
102751	g__Collinsella;s__	0.0666667
102757	g__Collinsella;s__	0
102759	g__Collinsella;s__	0
102764	g__Collinsella;s__Collinsella sp000763055	0
102766	g__Collinsella;s__	0
102765	g__Collinsella;s__	0.0666667
102767	g__Collinsella;s__	0
102772	g__Faecalicatena;s__	0.466667
102775	g__Collinsella;s__	0.133333
102793	g__Collinsella;s__	0.2
102808	g__Collinsella;s__	0.2
102824	g__Collinsella;s__	0
102826	g__Streptococcus;s__	0.266667
102828	g__Intestinimonas;s__	0.466667
102830	g__Veillonella;s__	0.2
102842	g__Lancefieldella;s__	0.4
102843	g__Streptococcus;s__	0.2
102847	g__Collinsella;s__	0
102844	g__Collinsella;s__	0.133333
102849	g__Collinsella;s__	0
102850	g__Collinsella;s__Collinsella aerofaciens_F	0
102852	g__Collinsella;s__	0
102851	g__Collinsella;s__	0
102853	g__Collinsella;s__	0
102855	g__Collinsella;s__	0
102856	g__Collinsella;s__	0
102859	g__Collinsella;s__	0
102860	g__Collinsella;s__	0
102858	g__Collinsella;s__	0.0666667
102864	g__Collinsella;s__	0
102866	g__Collinsella;s__Collinsella aerofaciens_F	0
102865	g__Collinsella;s__	0
102869	g__Collinsella;s__	0.0666667
102871	g__Collinsella;s__	0
102879	g__CAG-1435;s__	0.466667
102891	g__Streptococcus;s__	0.466667
102893	g__Haemophilus_D;s__Haemophilus_D parainfluenzae_N	0.0666667
102896	g__Finegoldia;s__	0.0666667
102901	g__Anaerococcus;s__	0.333333
102911	g__Collinsella;s__	0
102915	g__Collinsella;s__	0
102914	g__Libanicoccus;s__	0.466667
102918	g__Collinsella;s__	0.0666667
102916	g__Collinsella;s__	0.0666667
102917	g__Collinsella;s__	0.466667
102919	g__Collinsella;s__Collinsella aerofaciens_F	0
102923	g__Collinsella;s__	0
102921	g__Collinsella;s__	0.0666667
102927	g__Collinsella;s__	0.133333
102929	g__Collinsella;s__	0.0666667
102928	g__Collinsella;s__	0.0666667
102932	g__Collinsella;s__	0
102931	g__Porphyromonas;s__	0.133333
102936	g__Collinsella;s__	0
102948	g__Collinsella;s__	0
102947	g__Collinsella;s__	0
102957	f__Eggerthellaceae;s__	0.466667
102958	g__Collinsella;s__	0
102961	g__Collinsella;s__	0
102968	g__Collinsella;s__	0
102970	g__Collinsella;s__	0.0666667
102971	g__Collinsella;s__	0
102978	g__Collinsella;s__	0.0666667
102981	g__Collinsella;s__Collinsella aerofaciens_F	0
102991	g__Collinsella;s__	0.0666667
103006	g__Collinsella;s__	0
103007	g__Collinsella;s__	0
103009	g__Oribacterium;s__Oribacterium sinus	0.333333
103011	g__Collinsella;s__	0.0666667
103015	g__Haemophilus_D;s__	0.0666667
103021	g__Haemophilus_D;s__	0
103020	g__Collinsella;s__	0
103024	g__Collinsella;s__	0
103027	g__Collinsella;s__	0
103026	g__Collinsella;s__	0
103025	g__Collinsella;s__	0
103028	g__Collinsella;s__	0.0666667
103030	g__Collinsella;s__	0.0666667
103029	g__Collinsella;s__	0
103031	g__Collinsella;s__	0
103032	g__Collinsella;s__	0
103034	g__Collinsella;s__	0
103033	g__Collinsella;s__	0
103037	g__Collinsella;s__	0.0666667
103036	g__Collinsella;s__	0
103038	g__Collinsella;s__	0
103040	g__Collinsella;s__	0
103039	g__Collinsella;s__Collinsella aerofaciens_F	0.0666667
103041	g__Collinsella;s__	0
103043	g__Collinsella;s__	0
103045	g__Collinsella;s__	0
103047	g__Collinsella;s__	0
103048	g__Collinsella;s__	0
103044	g__Collinsella;s__	0
103046	g__Collinsella;s__	0.333333
103051	g__Collinsella;s__	0
103050	g__Collinsella;s__	0.0666667
103053	g__Collinsella;s__	0
103052	g__Collinsella;s__	0.0666667
103060	g__Haemophilus_D;s__	0.133333
103061	g__Collinsella;s__	0
103062	g__Collinsella;s__	0
103067	g__Collinsella;s__	0
103066	g__Collinsella;s__	0.4
103071	g__Veillonella;s__	0
103073	g__Collinsella;s__Collinsella sp002232035	0
103075	g__Collinsella;s__	0.333333
103078	g__Collinsella;s__	0.0666667
103079	g__Collinsella;s__	0
103080	g__Collinsella;s__	0.133333
103082	g__Collinsella;s__	0.2
103081	g__Collinsella;s__	0.266667
103083	g__Collinsella;s__	0.133333
103093	g__Collinsella;s__	0
103096	g__Collinsella;s__	0.133333
103098	g__CAG-495;s__	0.466667
103101	g__Collinsella;s__	0.0666667
103103	g__Collinsella;s__	0
103108	g__Collinsella;s__	0.0666667
103107	g__Collinsella;s__	0.133333
103109	g__Collinsella;s__	0
103115	g__Franconibacter;s__Franconibacter helveticus	0.466667
103122	g__Collinsella;s__	0
103147	g__Robinsoniella;s__	0.2
103157	g__Collinsella;s__	0
103159	g__Collinsella;s__	0
103168	g__Collinsella;s__	0
103167	g__Collinsella;s__	0
103173	g__Collinsella;s__Collinsella aerofaciens_F	0
103175	g__Collinsella;s__	0.0666667
103174	g__Collinsella;s__	0
103181	g__Collinsella;s__	0
103180	g__Collinsella;s__	0
103183	g__Collinsella;s__	0
103188	g__Veillonella;s__Veillonella dispar	0.266667
103191	g__Collinsella;s__	0
103200	g__CAG-873;s__	0.266667
103206	g__Collinsella;s__	0
103209	g__Collinsella;s__	0
103213	g__Collinsella;s__	0
103225	g__Collinsella;s__	0
103228	g__Collinsella;s__	0
103229	g__Collinsella;s__	0
103231	g__Collinsella;s__	0.0666667
103234	g__Collinsella;s__	0
103244	g__Collinsella;s__	0
103260	g__Collinsella;s__	0
103261	g__Collinsella;s__	0
103266	g__Collinsella;s__	0.333333
103270	f__Muribaculaceae;s__	0.466667
103271	g__Megasphaera;s__	0.4
103273	f__Lachnospiraceae;s__	0.466667
103274	g__Collinsella;s__	0.0666667
103275	g__Collinsella;s__	0
103276	g__Collinsella;s__	0
103281	g__Collinsella;s__	0.0666667
103315	g__Collinsella;s__	0
103316	g__Faecalicatena;s__	0.333333
103328	g__Collinsella;s__	0
103336	g__Veillonella;s__Veillonella dispar	0
103339	g__Collinsella;s__	0
103341	g__Collinsella;s__	0
103342	g__Collinsella;s__Collinsella sp002232035	0
103345	g__Veillonella;s__	0
103347	g__Prevotella;s__	0
103356	g__Lancefieldella;s__	0.4
103364	g__Collinsella;s__	0.0666667
103384	g__BOG-935;s__	0.466667
103407	g__Metamycoplasma;s__Metamycoplasma hominis	0.466667
103416	f__Clostridiaceae;s__	0.466667
103438	g__NHYM01;s__	0.333333
103441	g__Dakarella;s__	0.466667
103444	g__RC9;s__	0.466667
103455	g__UBA71;s__	0.2
103462	g__Collinsella;s__	0
103487	g__Olsenella_B;s__	0.333333
103490	g__UBA11524;s__	0.466667
103492	g__UBA7173_A;s__	0.266667
103497	g__RF16;s__	0.4
103506	g__CAG-196;s__	0.466667
103516	g__Methanobrevibacter_A;s__	0.266667
103524	g__CAG-177;s__	0.4
103531	g__ISO4-G1;s__	0.266667
103537	g__CAG-1427;s__	0.4
103541	g__Methanobrevibacter_A;s__	0.133333
103562	f__CAG-917;s__	0.466667
103599	g__Alistipes;s__	0.466667
103600	f__Oscillospiraceae;s__	0.466667
103602	g__Methanocorpusculum;s__	0.2
103639	g__UBA1067;s__	0.466667
103657	g__Collinsella;s__	0.0666667
103685	g__Collinsella;s__	0
103688	g__Collinsella;s__	0
103698	g__Collinsella;s__	0
103696	g__Collinsella;s__Collinsella sp002232035	0.2
103700	g__Collinsella;s__	0.133333
103707	g__Collinsella;s__	0.0666667
103732	g__Collinsella;s__Collinsella aerofaciens_F	0.133333
103755	g__Arcanobacterium_A;s__Arcanobacterium_A urinimassiliense	0.466667
103774	g__Porphyromonas;s__	0.466667
103779	g__Stomatobaculum;s__Stomatobaculum sp002892395	0.266667
103784	g__Veillonella;s__	0.133333
103787	g__Collinsella;s__Collinsella aerofaciens_F	0
103798	g__Collinsella;s__	0.2
103823	g__Collinsella;s__	0
103830	g__Collinsella;s__	0
103847	g__Collinsella;s__Collinsella aerofaciens_F	0
103848	g__Collinsella;s__	0.2
103851	g__Collinsella;s__	0
103853	g__Collinsella;s__	0
103855	f__Acutalibacteraceae;s__	0.2
103861	g__Collinsella;s__	0
103862	g__Collinsella;s__	0.0666667
103865	g__Collinsella;s__	0
103864	g__Collinsella;s__Collinsella aerofaciens_F	0
103870	g__Collinsella;s__	0.0666667
103873	g__Collinsella;s__	0
103871	f__CAG-74;s__	0.466667
103877	g__UBA1777;s__	0.466667
103885	g__Collinsella;s__	0.0666667
103888	g__UBA71;s__	0.133333
103894	g__Collinsella;s__	0.0666667
103895	g__Negativibacillus;s__	0.0666667
103896	g__Collinsella;s__	0
103900	g__Collinsella;s__	0
103897	g__Porphyromonas;s__	0.266667
103902	g__Veillonella;s__Veillonella dispar	0.0666667
103906	g__Collinsella;s__Collinsella sp002232035	0
103913	g__Collinsella;s__	0
103915	g__Collinsella;s__	0
103917	g__Collinsella;s__	0
103920	g__Collinsella;s__	0
103919	g__Fusobacterium_A;s__	0.333333
103946	g__Collinsella;s__	0
103962	g__UBA71;s__	0.2
103968	g__Collinsella;s__	0.133333
103970	f__Lachnospiraceae;s__	0.466667
103976	g__Collinsella;s__	0.0666667
103982	g__Collinsella;s__Collinsella aerofaciens_F	0
103983	g__Collinsella;s__Collinsella aerofaciens_F	0.0666667
104001	g__Collinsella;s__Collinsella aerofaciens_F	0
104011	g__Collinsella;s__	0.0666667
104012	g__CAG-302;s__	0.466667
104013	g__Collinsella;s__Collinsella aerofaciens	0
104023	g__Collinsella;s__	0.133333
104031	g__Collinsella;s__	0.0666667
104040	g__Collinsella;s__Collinsella aerofaciens_F	0
104048	g__Collinsella;s__Collinsella aerofaciens_F	0
104054	g__Collinsella;s__Collinsella aerofaciens_F	0
104058	g__Collinsella;s__	0.133333
104060	g__Collinsella;s__	0
104066	g__Collinsella;s__	0.133333
104069	g__Collinsella;s__	0.0666667
104091	g__Collinsella;s__	0
104097	g__Collinsella;s__	0
104121	g__Collinsella;s__	0
104141	g__Collinsella;s__Collinsella aerofaciens_F	0
104148	g__Collinsella;s__Collinsella aerofaciens_F	0
104152	g__Collinsella;s__	0.0666667
104156	g__Collinsella;s__	0.133333
104161	g__Collinsella;s__	0.133333
104181	g__Collinsella;s__Collinsella sp002232035	0
104186	g__Collinsella;s__Collinsella aerofaciens_F	0
104202	f__UBA1242;s__	0.4
104209	g__Collinsella;s__	0.466667
104217	g__Collinsella;s__	0
104220	g__Collinsella;s__Collinsella aerofaciens_F	0
104227	g__Collinsella;s__	0
104238	g__Senegalimassilia;s__	0.4
104239	g__Collinsella;s__Collinsella aerofaciens_F	0
104240	g__Collinsella;s__	0.0666667
104242	g__CAG-460;s__	0.466667
104258	g__Collinsella;s__Collinsella sp002232035	0
104269	g__Blautia_A;s__	0.0666667
104274	g__Collinsella;s__	0
104277	g__Veillonella;s__	0.266667
104280	g__Collinsella;s__	0.0666667
104283	g__Methanobrevibacter_A;s__Methanobrevibacter_A woesei	0.266667
104286	g__Collinsella;s__Collinsella sp002232035	0
104294	g__Collinsella;s__	0
104293	g__TM7x;s__	0.4
104297	g__Collinsella;s__	0
104301	g__Collinsella;s__	0
104305	g__Collinsella;s__	0
104307	g__Collinsella;s__Collinsella aerofaciens_F	0.0666667
104312	g__Methanomassiliicoccus_A;s__	0.2
104318	g__Collinsella;s__	0.0666667
104320	g__Collinsella;s__	0
104325	g__Collinsella;s__	0
104324	g__Collinsella;s__	0.0666667
104326	g__Collinsella;s__	0
104331	g__Collinsella;s__	0.0666667
104330	g__Collinsella;s__	0.266667
104332	g__Collinsella;s__	0.0666667
104335	g__Collinsella;s__	0.133333
104339	g__UBA71;s__	0.2
104344	g__Collinsella;s__	0.133333
104346	g__Collinsella;s__	0
104348	g__Prevotella;s__	0.333333
104349	g__Collinsella;s__	0
104350	g__CAG-245;s__	0.466667
104358	g__Collinsella;s__	0
104363	g__Collinsella;s__	0
104366	g__Collinsella;s__	0.0666667
104364	g__Collinsella;s__	0.0666667
104367	g__Collinsella;s__	0.266667
104372	g__UBA71;s__	0.133333
104368	g__Collinsella;s__Collinsella aerofaciens_A	0
104373	g__Collinsella;s__	0.0666667
104374	g__Collinsella;s__	0.0666667
104378	g__Collinsella;s__	0
104383	g__Collinsella;s__	0
104386	g__Collinsella;s__	0
104387	g__Collinsella;s__	0
104391	g__UBA7057;s__	0.4
104398	g__Collinsella;s__	0
104399	g__Collinsella;s__	0
104396	g__Collinsella;s__	0.0666667
104406	g__CAG-877;s__	0.4
104407	g__Collinsella;s__	0
104408	g__Collinsella;s__	0.0666667
104410	g__Methanosphaera;s__Methanosphaera cuniculi	0.266667
104415	g__Collinsella;s__	0.0666667
104421	g__Collinsella;s__	0.0666667
104422	g__Collinsella;s__	0
104436	f__CAG-272;s__	0.4
104442	g__Collinsella;s__	0
104450	g__Collinsella;s__	0
104466	g__Collinsella;s__	0.133333
104467	g__Collinsella;s__	0
104480	g__Collinsella;s__	0.333333
104497	g__Collinsella;s__Collinsella aerofaciens_F	0
104504	g__Collinsella;s__	0.0666667
104505	g__Collinsella;s__	0
104506	g__Collinsella;s__	0
104514	g__Collinsella;s__	0
104522	g__Collinsella;s__	0
104524	g__Collinsella;s__	0.0666667
104542	g__Collinsella;s__	0
104549	g__Collinsella;s__	0
104550	g__Collinsella;s__Collinsella aerofaciens_F	0.0666667
104553	g__Collinsella;s__	0
104563	g__Methanosphaera;s__Methanosphaera sp900322125	0.2
104574	g__UBA71;s__	0.133333
104583	g__Collinsella;s__	0.133333
104585	g__Methanobacterium;s__Methanobacterium sp000499765	0.266667
104590	g__Collinsella;s__	0.0666667
104597	g__Collinsella;s__	0.0666667
104602	g__Collinsella;s__Collinsella aerofaciens_F	0.0666667
104607	g__Collinsella;s__	0
104619	g__Collinsella;s__	0
104625	g__Collinsella;s__	0
104624	g__CAG-390;s__	0.333333
