# Supplementary material for: MIDAS2: Metagenomic Intra-species Diversity Analysis System
Source: Bioinformatics. 2022 Nov 2;39(1):btac713. doi: 10.1093/bioinformatics/btac713 (PMC9805558; doi:10.1093/bioinformatics/btac713)
Supplement: btac713_Supplementary_Data [file btac713_supplementary_data.zip › btac713_Supplementary_Data/Supplemental Table S5-Instrain-SNVs.xls]

## Sheet: 2022-06-15-Instrain-SNVs
Genome_ID	cmp_index	method	database	type	snv_counts
Bacillus_subtilis	cmp:1-2	InStrain	Zymo Genome	consensus_SNPs	7
Bacillus_subtilis	cmp:1-3	InStrain	Zymo Genome	consensus_SNPs	6
Bacillus_subtilis	cmp:2-3	InStrain	Zymo Genome	consensus_SNPs	4
Enterococcus_faecalis	cmp:1-2	InStrain	Zymo Genome	consensus_SNPs	13
Enterococcus_faecalis	cmp:1-3	InStrain	Zymo Genome	consensus_SNPs	6
Enterococcus_faecalis	cmp:2-3	InStrain	Zymo Genome	consensus_SNPs	16
Escherichia_coli	cmp:1-2	InStrain	Zymo Genome	consensus_SNPs	43
Escherichia_coli	cmp:1-3	InStrain	Zymo Genome	consensus_SNPs	35
Escherichia_coli	cmp:2-3	InStrain	Zymo Genome	consensus_SNPs	40
Lactobacillus_fermentum	cmp:1-2	InStrain	Zymo Genome	consensus_SNPs	18
Lactobacillus_fermentum	cmp:1-3	InStrain	Zymo Genome	consensus_SNPs	14
Lactobacillus_fermentum	cmp:2-3	InStrain	Zymo Genome	consensus_SNPs	12
Listeria_monocytogenes	cmp:1-2	InStrain	Zymo Genome	consensus_SNPs	7
Listeria_monocytogenes	cmp:1-3	InStrain	Zymo Genome	consensus_SNPs	1
Listeria_monocytogenes	cmp:2-3	InStrain	Zymo Genome	consensus_SNPs	5
Pseudomonas_aeruginosa	cmp:1-2	InStrain	Zymo Genome	consensus_SNPs	139
Pseudomonas_aeruginosa	cmp:1-3	InStrain	Zymo Genome	consensus_SNPs	144
Pseudomonas_aeruginosa	cmp:2-3	InStrain	Zymo Genome	consensus_SNPs	119
Salmonella_enterica	cmp:1-2	InStrain	Zymo Genome	consensus_SNPs	10
Salmonella_enterica	cmp:1-3	InStrain	Zymo Genome	consensus_SNPs	5
Salmonella_enterica	cmp:2-3	InStrain	Zymo Genome	consensus_SNPs	7
Staphylococcus_aureus	cmp:1-2	InStrain	Zymo Genome	consensus_SNPs	2
Staphylococcus_aureus	cmp:1-3	InStrain	Zymo Genome	consensus_SNPs	1
Staphylococcus_aureus	cmp:2-3	InStrain	Zymo Genome	consensus_SNPs	2
Bacillus_subtilis	cmp:1-2	InStrain	Zymo Genome	population_SNPs	0
Bacillus_subtilis	cmp:1-3	InStrain	Zymo Genome	population_SNPs	0
Bacillus_subtilis	cmp:2-3	InStrain	Zymo Genome	population_SNPs	0
Enterococcus_faecalis	cmp:1-2	InStrain	Zymo Genome	population_SNPs	0
Enterococcus_faecalis	cmp:1-3	InStrain	Zymo Genome	population_SNPs	0
Enterococcus_faecalis	cmp:2-3	InStrain	Zymo Genome	population_SNPs	0
Escherichia_coli	cmp:1-2	InStrain	Zymo Genome	population_SNPs	0
Escherichia_coli	cmp:1-3	InStrain	Zymo Genome	population_SNPs	0
Escherichia_coli	cmp:2-3	InStrain	Zymo Genome	population_SNPs	0
Lactobacillus_fermentum	cmp:1-2	InStrain	Zymo Genome	population_SNPs	0
Lactobacillus_fermentum	cmp:1-3	InStrain	Zymo Genome	population_SNPs	0
Lactobacillus_fermentum	cmp:2-3	InStrain	Zymo Genome	population_SNPs	0
Listeria_monocytogenes	cmp:1-2	InStrain	Zymo Genome	population_SNPs	0
Listeria_monocytogenes	cmp:1-3	InStrain	Zymo Genome	population_SNPs	0
Listeria_monocytogenes	cmp:2-3	InStrain	Zymo Genome	population_SNPs	0
Pseudomonas_aeruginosa	cmp:1-2	InStrain	Zymo Genome	population_SNPs	0
Pseudomonas_aeruginosa	cmp:1-3	InStrain	Zymo Genome	population_SNPs	0
Pseudomonas_aeruginosa	cmp:2-3	InStrain	Zymo Genome	population_SNPs	0
Salmonella_enterica	cmp:1-2	InStrain	Zymo Genome	population_SNPs	0
Salmonella_enterica	cmp:1-3	InStrain	Zymo Genome	population_SNPs	0
Salmonella_enterica	cmp:2-3	InStrain	Zymo Genome	population_SNPs	0
Staphylococcus_aureus	cmp:1-2	InStrain	Zymo Genome	population_SNPs	0
Staphylococcus_aureus	cmp:1-3	InStrain	Zymo Genome	population_SNPs	0
Staphylococcus_aureus	cmp:2-3	InStrain	Zymo Genome	population_SNPs	0
Bacillus_subtilis	cmp:1-2	MIDAS	MIDAS DB v1.2	consensus_SNPs	7
Bacillus_subtilis	cmp:1-3	MIDAS	MIDAS DB v1.2	consensus_SNPs	6
Bacillus_subtilis	cmp:2-3	MIDAS	MIDAS DB v1.2	consensus_SNPs	6
Enterococcus_faecalis	cmp:1-2	MIDAS	MIDAS DB v1.2	consensus_SNPs	106
Enterococcus_faecalis	cmp:1-3	MIDAS	MIDAS DB v1.2	consensus_SNPs	113
Enterococcus_faecalis	cmp:2-3	MIDAS	MIDAS DB v1.2	consensus_SNPs	121
Escherichia_coli	cmp:1-2	MIDAS	MIDAS DB v1.2	consensus_SNPs	612
Escherichia_coli	cmp:1-3	MIDAS	MIDAS DB v1.2	consensus_SNPs	602
Escherichia_coli	cmp:2-3	MIDAS	MIDAS DB v1.2	consensus_SNPs	484
Lactobacillus_fermentum	cmp:1-2	MIDAS	MIDAS DB v1.2	consensus_SNPs	207
Lactobacillus_fermentum	cmp:1-3	MIDAS	MIDAS DB v1.2	consensus_SNPs	209
Lactobacillus_fermentum	cmp:2-3	MIDAS	MIDAS DB v1.2	consensus_SNPs	148
Listeria_monocytogenes	cmp:1-2	MIDAS	MIDAS DB v1.2	consensus_SNPs	2
Listeria_monocytogenes	cmp:1-3	MIDAS	MIDAS DB v1.2	consensus_SNPs	9
Listeria_monocytogenes	cmp:2-3	MIDAS	MIDAS DB v1.2	consensus_SNPs	11
Pseudomonas_aeruginosa	cmp:1-2	MIDAS	MIDAS DB v1.2	consensus_SNPs	331
Pseudomonas_aeruginosa	cmp:1-3	MIDAS	MIDAS DB v1.2	consensus_SNPs	326
Pseudomonas_aeruginosa	cmp:2-3	MIDAS	MIDAS DB v1.2	consensus_SNPs	244
Salmonella_enterica	cmp:1-2	MIDAS	MIDAS DB v1.2	consensus_SNPs	239
Salmonella_enterica	cmp:1-3	MIDAS	MIDAS DB v1.2	consensus_SNPs	251
Salmonella_enterica	cmp:2-3	MIDAS	MIDAS DB v1.2	consensus_SNPs	168
Staphylococcus_aureus	cmp:1-2	MIDAS	MIDAS DB v1.2	consensus_SNPs	98
Staphylococcus_aureus	cmp:1-3	MIDAS	MIDAS DB v1.2	consensus_SNPs	109
Staphylococcus_aureus	cmp:2-3	MIDAS	MIDAS DB v1.2	consensus_SNPs	111
Bacillus_subtilis	cmp:1-2	MIDAS	Zymo Genome	consensus_SNPs	2
Bacillus_subtilis	cmp:1-3	MIDAS	Zymo Genome	consensus_SNPs	5
Bacillus_subtilis	cmp:2-3	MIDAS	Zymo Genome	consensus_SNPs	4
Enterococcus_faecalis	cmp:1-2	MIDAS	Zymo Genome	consensus_SNPs	0
Enterococcus_faecalis	cmp:1-3	MIDAS	Zymo Genome	consensus_SNPs	3
Enterococcus_faecalis	cmp:2-3	MIDAS	Zymo Genome	consensus_SNPs	3
Escherichia_coli	cmp:1-2	MIDAS	Zymo Genome	consensus_SNPs	3
Escherichia_coli	cmp:1-3	MIDAS	Zymo Genome	consensus_SNPs	3
Escherichia_coli	cmp:2-3	MIDAS	Zymo Genome	consensus_SNPs	2
Lactobacillus_fermentum	cmp:1-2	MIDAS	Zymo Genome	consensus_SNPs	0
Lactobacillus_fermentum	cmp:1-3	MIDAS	Zymo Genome	consensus_SNPs	1
Lactobacillus_fermentum	cmp:2-3	MIDAS	Zymo Genome	consensus_SNPs	1
Listeria_monocytogenes	cmp:1-2	MIDAS	Zymo Genome	consensus_SNPs	0
Listeria_monocytogenes	cmp:1-3	MIDAS	Zymo Genome	consensus_SNPs	0
Listeria_monocytogenes	cmp:2-3	MIDAS	Zymo Genome	consensus_SNPs	0
Pseudomonas_aeruginosa	cmp:1-2	MIDAS	Zymo Genome	consensus_SNPs	2
Pseudomonas_aeruginosa	cmp:1-3	MIDAS	Zymo Genome	consensus_SNPs	1
Pseudomonas_aeruginosa	cmp:2-3	MIDAS	Zymo Genome	consensus_SNPs	3
Salmonella_enterica	cmp:1-2	MIDAS	Zymo Genome	consensus_SNPs	4
Salmonella_enterica	cmp:1-3	MIDAS	Zymo Genome	consensus_SNPs	7
Salmonella_enterica	cmp:2-3	MIDAS	Zymo Genome	consensus_SNPs	3
Staphylococcus_aureus	cmp:1-2	MIDAS	Zymo Genome	consensus_SNPs	2
Staphylococcus_aureus	cmp:1-3	MIDAS	Zymo Genome	consensus_SNPs	2
Staphylococcus_aureus	cmp:2-3	MIDAS	Zymo Genome	consensus_SNPs	0
Bacillus_subtilis	cmp:1-2	metaSNV v2	Progenomes 2	consensus_SNPs	NA
Bacillus_subtilis	cmp:1-3	metaSNV v2	Progenomes 2	consensus_SNPs	NA
Bacillus_subtilis	cmp:2-3	metaSNV v2	Progenomes 2	consensus_SNPs	NA
Enterococcus_faecalis	cmp:1-2	metaSNV v2	Progenomes 2	consensus_SNPs	0
Enterococcus_faecalis	cmp:1-3	metaSNV v2	Progenomes 2	consensus_SNPs	0
Enterococcus_faecalis	cmp:2-3	metaSNV v2	Progenomes 2	consensus_SNPs	1
Escherichia_coli	cmp:1-2	metaSNV v2	Progenomes 2	consensus_SNPs	1
Escherichia_coli	cmp:1-3	metaSNV v2	Progenomes 2	consensus_SNPs	1
Escherichia_coli	cmp:2-3	metaSNV v2	Progenomes 2	consensus_SNPs	0
Lactobacillus_fermentum	cmp:1-2	metaSNV v2	Progenomes 2	consensus_SNPs	NA
Lactobacillus_fermentum	cmp:1-3	metaSNV v2	Progenomes 2	consensus_SNPs	NA
Lactobacillus_fermentum	cmp:2-3	metaSNV v2	Progenomes 2	consensus_SNPs	NA
Listeria_monocytogenes	cmp:1-2	metaSNV v2	Progenomes 2	consensus_SNPs	0
Listeria_monocytogenes	cmp:1-3	metaSNV v2	Progenomes 2	consensus_SNPs	0
Listeria_monocytogenes	cmp:2-3	metaSNV v2	Progenomes 2	consensus_SNPs	0
Pseudomonas_aeruginosa	cmp:1-2	metaSNV v2	Progenomes 2	consensus_SNPs	0
Pseudomonas_aeruginosa	cmp:1-3	metaSNV v2	Progenomes 2	consensus_SNPs	1
Pseudomonas_aeruginosa	cmp:2-3	metaSNV v2	Progenomes 2	consensus_SNPs	2
Salmonella_enterica	cmp:1-2	metaSNV v2	Progenomes 2	consensus_SNPs	NA
Salmonella_enterica	cmp:1-3	metaSNV v2	Progenomes 2	consensus_SNPs	NA
Salmonella_enterica	cmp:2-3	metaSNV v2	Progenomes 2	consensus_SNPs	NA
Staphylococcus_aureus	cmp:1-2	metaSNV v2	Progenomes 2	consensus_SNPs	0
Staphylococcus_aureus	cmp:1-3	metaSNV v2	Progenomes 2	consensus_SNPs	0
Staphylococcus_aureus	cmp:2-3	metaSNV v2	Progenomes 2	consensus_SNPs	0
Bacillus_subtilis	cmp:1-2	MIDAS	MIDAS DB v1.2	population_SNPs	0
Bacillus_subtilis	cmp:1-3	MIDAS	MIDAS DB v1.2	population_SNPs	1
Bacillus_subtilis	cmp:2-3	MIDAS	MIDAS DB v1.2	population_SNPs	1
Enterococcus_faecalis	cmp:1-2	MIDAS	MIDAS DB v1.2	population_SNPs	8
Enterococcus_faecalis	cmp:1-3	MIDAS	MIDAS DB v1.2	population_SNPs	5
Enterococcus_faecalis	cmp:2-3	MIDAS	MIDAS DB v1.2	population_SNPs	0
Escherichia_coli	cmp:1-2	MIDAS	MIDAS DB v1.2	population_SNPs	28
Escherichia_coli	cmp:1-3	MIDAS	MIDAS DB v1.2	population_SNPs	20
Escherichia_coli	cmp:2-3	MIDAS	MIDAS DB v1.2	population_SNPs	10
Lactobacillus_fermentum	cmp:1-2	MIDAS	MIDAS DB v1.2	population_SNPs	7
Lactobacillus_fermentum	cmp:1-3	MIDAS	MIDAS DB v1.2	population_SNPs	8
Lactobacillus_fermentum	cmp:2-3	MIDAS	MIDAS DB v1.2	population_SNPs	5
Listeria_monocytogenes	cmp:1-2	MIDAS	MIDAS DB v1.2	population_SNPs	0
Listeria_monocytogenes	cmp:1-3	MIDAS	MIDAS DB v1.2	population_SNPs	0
Listeria_monocytogenes	cmp:2-3	MIDAS	MIDAS DB v1.2	population_SNPs	0
Pseudomonas_aeruginosa	cmp:1-2	MIDAS	MIDAS DB v1.2	population_SNPs	9
Pseudomonas_aeruginosa	cmp:1-3	MIDAS	MIDAS DB v1.2	population_SNPs	5
Pseudomonas_aeruginosa	cmp:2-3	MIDAS	MIDAS DB v1.2	population_SNPs	8
Salmonella_enterica	cmp:1-2	MIDAS	MIDAS DB v1.2	population_SNPs	3
Salmonella_enterica	cmp:1-3	MIDAS	MIDAS DB v1.2	population_SNPs	2
Salmonella_enterica	cmp:2-3	MIDAS	MIDAS DB v1.2	population_SNPs	0
Staphylococcus_aureus	cmp:1-2	MIDAS	MIDAS DB v1.2	population_SNPs	7
Staphylococcus_aureus	cmp:1-3	MIDAS	MIDAS DB v1.2	population_SNPs	12
Staphylococcus_aureus	cmp:2-3	MIDAS	MIDAS DB v1.2	population_SNPs	4
Bacillus_subtilis	cmp:1-2	MIDAS	Zymo Genome	population_SNPs	0
Bacillus_subtilis	cmp:1-3	MIDAS	Zymo Genome	population_SNPs	1
Bacillus_subtilis	cmp:2-3	MIDAS	Zymo Genome	population_SNPs	0
Enterococcus_faecalis	cmp:1-2	MIDAS	Zymo Genome	population_SNPs	0
Enterococcus_faecalis	cmp:1-3	MIDAS	Zymo Genome	population_SNPs	0
Enterococcus_faecalis	cmp:2-3	MIDAS	Zymo Genome	population_SNPs	0
Escherichia_coli	cmp:1-2	MIDAS	Zymo Genome	population_SNPs	3
Escherichia_coli	cmp:1-3	MIDAS	Zymo Genome	population_SNPs	1
Escherichia_coli	cmp:2-3	MIDAS	Zymo Genome	population_SNPs	0
Lactobacillus_fermentum	cmp:1-2	MIDAS	Zymo Genome	population_SNPs	0
Lactobacillus_fermentum	cmp:1-3	MIDAS	Zymo Genome	population_SNPs	1
Lactobacillus_fermentum	cmp:2-3	MIDAS	Zymo Genome	population_SNPs	0
Listeria_monocytogenes	cmp:1-2	MIDAS	Zymo Genome	population_SNPs	0
Listeria_monocytogenes	cmp:1-3	MIDAS	Zymo Genome	population_SNPs	0
Listeria_monocytogenes	cmp:2-3	MIDAS	Zymo Genome	population_SNPs	0
Pseudomonas_aeruginosa	cmp:1-2	MIDAS	Zymo Genome	population_SNPs	0
Pseudomonas_aeruginosa	cmp:1-3	MIDAS	Zymo Genome	population_SNPs	0
Pseudomonas_aeruginosa	cmp:2-3	MIDAS	Zymo Genome	population_SNPs	0
Salmonella_enterica	cmp:1-2	MIDAS	Zymo Genome	population_SNPs	0
Salmonella_enterica	cmp:1-3	MIDAS	Zymo Genome	population_SNPs	0
Salmonella_enterica	cmp:2-3	MIDAS	Zymo Genome	population_SNPs	0
Staphylococcus_aureus	cmp:1-2	MIDAS	Zymo Genome	population_SNPs	0
Staphylococcus_aureus	cmp:1-3	MIDAS	Zymo Genome	population_SNPs	0
Staphylococcus_aureus	cmp:2-3	MIDAS	Zymo Genome	population_SNPs	0
Bacillus_subtilis	cmp:1-2	metaSNV v2	Progenomes 2	population_SNPs	NA
Bacillus_subtilis	cmp:1-3	metaSNV v2	Progenomes 2	population_SNPs	NA
Bacillus_subtilis	cmp:2-3	metaSNV v2	Progenomes 2	population_SNPs	NA
Enterococcus_faecalis	cmp:1-2	metaSNV v2	Progenomes 2	population_SNPs	0
Enterococcus_faecalis	cmp:1-3	metaSNV v2	Progenomes 2	population_SNPs	0
Enterococcus_faecalis	cmp:2-3	metaSNV v2	Progenomes 2	population_SNPs	0
Escherichia_coli	cmp:1-2	metaSNV v2	Progenomes 2	population_SNPs	0
Escherichia_coli	cmp:1-3	metaSNV v2	Progenomes 2	population_SNPs	0
Escherichia_coli	cmp:2-3	metaSNV v2	Progenomes 2	population_SNPs	0
Lactobacillus_fermentum	cmp:1-2	metaSNV v2	Progenomes 2	population_SNPs	NA
Lactobacillus_fermentum	cmp:1-3	metaSNV v2	Progenomes 2	population_SNPs	NA
Lactobacillus_fermentum	cmp:2-3	metaSNV v2	Progenomes 2	population_SNPs	NA
Listeria_monocytogenes	cmp:1-2	metaSNV v2	Progenomes 2	population_SNPs	0
Listeria_monocytogenes	cmp:1-3	metaSNV v2	Progenomes 2	population_SNPs	0
Listeria_monocytogenes	cmp:2-3	metaSNV v2	Progenomes 2	population_SNPs	0
Pseudomonas_aeruginosa	cmp:1-2	metaSNV v2	Progenomes 2	population_SNPs	0
Pseudomonas_aeruginosa	cmp:1-3	metaSNV v2	Progenomes 2	population_SNPs	0
Pseudomonas_aeruginosa	cmp:2-3	metaSNV v2	Progenomes 2	population_SNPs	1
Salmonella_enterica	cmp:1-2	metaSNV v2	Progenomes 2	population_SNPs	NA
Salmonella_enterica	cmp:1-3	metaSNV v2	Progenomes 2	population_SNPs	NA
Salmonella_enterica	cmp:2-3	metaSNV v2	Progenomes 2	population_SNPs	NA
Staphylococcus_aureus	cmp:1-2	metaSNV v2	Progenomes 2	population_SNPs	0
Staphylococcus_aureus	cmp:1-3	metaSNV v2	Progenomes 2	population_SNPs	0
Staphylococcus_aureus	cmp:2-3	metaSNV v2	Progenomes 2	population_SNPs	0
Notes: NA means the species was not genotyped.
