# Supplementary material for: MIDAS2: Metagenomic Intra-species Diversity Analysis System
Source: Bioinformatics. 2022 Nov 2;39(1):btac713. doi: 10.1093/bioinformatics/btac713 (PMC9805558; doi:10.1093/bioinformatics/btac713)
Supplement: btac713_Supplementary_Data [file btac713_supplementary_data.zip › btac713_Supplementary_Data/Supplemental Table S7-checkM.xls]

## Sheet: CheckM
Reference Genome	Database	Database Genome Name	Completeness	Contamination	Strain heterogeneity	Genome length	Contig counts	N50	GC	Gene counts	ANI to Zymo Reference Genome
Bacillus_subtilis	ZymoReference	Bacillus_subtilis	99.75	0.25	0	4045677	1	4045677	43.9	3998	100
Enterococcus_faecalis	ZymoReference	Enterococcus_faecalis	99.63	0.19	0	2845392	1	2845389	37.5	2665	100
Escherichia_coli	ZymoReference	Escherichia_coli	99.22	0.66	22.22	4875441	2	4765434	50.5	4573	100
Lactobacillus_fermentum	ZymoReference	Lactobacillus_fermentum	99.18	0.55	100	1905333	1	1905333	52.3	1869	100
Listeria_monocytogenes	ZymoReference	Listeria_monocytogenes	99.45	0	0	2992342	1	2992342	38	2906	100
Pseudomonas_aeruginosa	ZymoReference	Pseudomonas_aeruginosa	99.68	0.61	0	6792330	1	6792330	66.2	6281	100
Salmonella_enterica	ZymoReference	Salmonella_enterica	99.71	0.04	0	4809318	2	4759746	52.2	4613	100
Staphylococcus_aureus	ZymoReference	Staphylococcus_aureus	99.41	0.08	0	2730326	4	2718780	32.9	2480	100
Bacillus_subtilis	MIDASDBv1.2	Bacillus_subtilis_57806	99.75	0.25	0	3978576	37	170545	43.8	3977	100
Enterococcus_faecalis	MIDASDBv1.2	Enterococcus_faecalis_56297	99.53	1.31	50	3360834	51	200168	37	3279	98.78
Escherichia_coli	MIDASDBv1.2	Escherichia_coli_58110	97.44	1.69	52	4245503	905	9289	51.1	4461	98.87
Lactobacillus_fermentum	MIDASDBv1.2	Lactobacillus_fermentum_54035	99.18	0.82	50	1815647	250	28890	52.6	1849	99.25
Listeria_monocytogenes	MIDASDBv1.2	Listeria_monocytogenes_53478	99.45	0	0	2944481	13	476568	37.9	2997	99.71
Pseudomonas_aeruginosa	MIDASDBv1.2	Pseudomonas_aeruginosa_57148	99.03	0.38	25	6601216	168	142551	66.3	6155	99.05
Salmonella_enterica	MIDASDBv1.2	Salmonella_enterica_58156	90.94	0	0	4685779	1384	6995	52	4511	98.57
Staphylococcus_aureus	MIDASDBv1.2	Staphylococcus_aureus_56630	99.56	0.48	87.5	2808298	96	60268	32.7	2687	99.08
Listeria_monocytogenes	Progenomes2	1027396	99.45	0	0	3021822	5	1613064	37.9	2968	99.51
Staphylococcus_aureus	Progenomes2	1280	100	100	98.21	5759756	12	3052057	32.5	5429	98.51
Salmonella_enterica	Progenomes2	1412471	91.31	0.25	16.67	4754531	1	4745811	52.1	6961	98.5308
Escherichia_coli	Progenomes2	155864	99.97	0.33	0	5547323	1	5547323	50.5	5352	97.6
Bacillus_subtilis	Progenomes2	224308	99.81	0.25	0	4215619	1	4215619	43.5	4224	92.54
Enterococcus_faecalis	Progenomes2	226185	99.53	0.31	0	3218031	1	3218031	37.5	3121	98.66
Pseudomonas_aeruginosa	Progenomes2	287	99.19	0.21	0	6762448	144	109580	66.1	6255	99.13
Lactobacillus_fermentum	Progenomes2	334390	99.18	0.82	50	2098685	1	2098685	51.5	2094	98.89
Lactobacillus_fermentum	Progenomes2	712938	96.95	1.37	33.33	2100449	1	2100447	51.5	2342	98.8306
Salmonella_enterica	Progenomes2	90371	100	0.37	0	4933618	1	4933618	52.1	4669	98.6
